# Supplementary material for: Machine Learning and Experimental Verification Identify Anti-Influenza Natural Products
Source: Int J Mol Sci. 2026 Jun 15;27(12):5399. doi: 10.3390/ijms27125399 (PMC13300532; doi:10.3390/ijms27125399)
Supplement: Supplementary file 1 [file ijms-27-05399-s001.zip]

Archive with 2 entries (2 files):
- Supplement.pdf
- Table S1 Machine learning algorithm scoring results.xls
