# Supplementary material for: Machine Learning and Experimental Verification Identify Anti-Influenza Natural Products
Source: Int J Mol Sci. 2026 Jun 15;27(12):5399. doi: 10.3390/ijms27125399 (PMC13300532; doi:10.3390/ijms27125399)
Supplement: Supplementary file 1 [file ijms-27-05399-s001.zip › Table S1 Machine learning algorithm scoring results.xls]

## Sheet: Sheet1
Rank	ligand(CAS)	predict	ligand_smiles
1	302-95-4	0.519811	C[C@@]1([C@@]2([H])[C@H](C)CCC(O[Na])=O)[C@](CC2)([H])[C@@](CC[C@@]3([H])[C@@]4(CC[C@@H](O)C3)C)([H])[C@]4([H])C[C@@H]1O
2	83-44-3	0.502044	C[C@@]1([C@@]2([H])[C@H](C)CCC(O)=O)[C@](CC2)([H])[C@@](CC[C@@]3([H])[C@@]4(CC[C@@H](O)C3)C)([H])[C@]4([H])C[C@@H]1O
3	474-58-8	0.499531	C[C@H](CC[C@@H](CC)C(C)C)[C@](CC1)([H])[C@]2(C)[C@]1([H])[C@]([C@]3([H])CC2)([H])CC=C([C@]3(C)CC4)C[C@H]4O[C@@]5([H])[C@H](O)[C@@H](O)[C@H](O)[C@@H](CO)O5
4	516-50-7	0.480157	C[C@@]12[C@](CC[C@]2([H])[C@H](C)CCC(NCCS(=O)(O)=O)=O)([H])[C@@]3([H])[C@@](C[C@@H]1O)([H])[C@@]4([C@](C[C@@H](CC4)O)([H])CC3)C
5	80-99-9	0.475064	CC(C)CCC[C@@H](C)[C@H]1CC[C@@]2([H])C3=CC[C@@]4([H])C[C@H](O)CC[C@]4(C)[C@@]3([H])CC[C@]12C
6	72962-43-7	0.469693	O[C@H]1[C@@H](O)C[C@@](C(OC[C@]2([H])[C@]3([H])CC[C@@]4(C)[C@]2(CC[C@]4([H])[C@H](C)[C@@H](O)[C@H](O)[C@H](C(C)C)C)[H])=O)([H])[C@]3(C)C1
7	78821-43-9	0.469693	C[C@@]1([C@@]2([H])[C@H](C)[C@@H](O)[C@H](O)[C@H](C)C(C)C)[C@](CC2)([H])[C@@](COC3=O)([H])[C@]([C@@]4([C@]3([H])C[C@H](O)[C@H](O)C4)C)([H])CC1
8	546-18-9	0.465304	C[C@@]12[C@](CC[C@]2([H])[C@H](C)CCC(O)=O)([H])[C@@]3([H])[C@]([C@@]4([C@](CCCC4)([H])CC3)C)([H])CC1
9	22149-69-5	0.46157	CC[C@@H](C(C)C)CC[C@@H](C)[C@H]1CC[C@@]2([H])[C@]3([H])CC([C@@]4([H])CC(CC[C@]4(C)[C@@]3([H])CC[C@]12C)=O)=O
10	474-62-4	0.460058	C[C@@H](C(C)C)CC[C@@H](C)[C@H]1CC[C@@]2([H])[C@]3([H])CC=C4C[C@@H](O)CC[C@]4(C)[C@@]3([H])CC[C@]12C
11	80-97-7	0.455805	C[C@@]12[C@](CC[C@]2([H])[C@H](C)CCCC(C)C)([H])[C@@]3([H])[C@]([C@@]4([C@@](C[C@@H](O)CC4)([H])CC3)C)([H])CC1
12	474-25-9	0.453463	O=C(O)CC[C@@H](C)[C@]1([H])[C@]2(C)[C@](CC1)([H])[C@]3([H])[C@H](O)C[C@@](C4)([H])[C@@](CC[C@H]4O)(C)[C@]([H])3CC2
13	110026-03-4	0.450307	C[C@H](CCC(NCCS(=O)(O[Na])=O)=O)[C@H]1CC[C@@]2([H])[C@]3([H])CC[C@]4([H])C[C@H](O)CC[C@]4(C)[C@@]3([H])C[C@H](O)[C@]12C.O
14	17605-67-3	0.444452	C/C=C(C(C)C)/CC[C@@H](C)[C@H]1CC[C@@]2([H])[C@]3([H])CC=C4CC(O)CC[C@]4(C)[C@@]3([H])CC[C@]12C
15	83-45-4	0.429048	CC[C@H](CC[C@@H](C)[C@]1([H])[C@]2(C)[C@](CC1)([H])[C@]3([H])CC[C@@]4([H])C[C@@H](O)CC[C@]4(C)[C@@]3([H])CC2)C(C)C
16	57-88-5	0.425085	O[C@H](C1)CC[C@@]2(C)C1=CC[C@]3([H])[C@]2([H])CC[C@@]4(C)[C@@]3([H])CC[C@]4([H])[C@@H](CCCC(C)C)C
17	142759-74-8	0.42282	C[C@@]12[C@](C[C@@]3([H])[C@]2([H])C(C)=C(CC[C@H](C)CO[C@@H]4O[C@@H]([C@@H](O)[C@H](O)[C@H]4O)CO)O3)([H])[C@@]5([H])[C@]([C@@]6([C@](C[C@@H](O[C@@]7([H])[C@@H]([C@H]([C@@H](O)[C@@H](CO)O7)O)O[C@]8([H])O[C@@H]([C@@H](O)[C@H](O)[C@H]8O)CO)CC6)([H])CC5)C)([H])CC1
18	81-24-3	0.40377	O[C@H](C[C@]1([H])C[C@@H]2O)[C@@]([C@@](C[C@@H]3O)([H])[C@]1(CC2)C)([H])[C@@](CC[C@]4([H])[C@H](C)CCC(NCC[S](=O)(O)=O)=O)([H])[C@@]43C
19	1247-64-9	0.401262	CC([C@H]1CC[C@@]2([H])[C@]3([H])CC=C4C[C@@H](OS(=O)(O)=O)CC[C@]4(C)[C@@]3([H])CC[C@]12C)=O
20	601-57-0	0.396901	CC(C)CCC[C@@H](C)[C@H]1CC[C@@]2([H])[C@]3([H])CCC4=CC(CC[C@]4(C)[C@@]3([H])CC[C@]12C)=O
21	83-49-8	0.396385	C[C@H](CCC(O)=O)[C@H]1CC[C@@]2([H])[C@]3([H])C[C@H](O)[C@]4([H])C[C@H](O)CC[C@]4(C)[C@@]3([H])CC[C@]12C
22	145-42-6	0.390488	C[C@H](CCC(NCCS(=O)(O[Na])=O)=O)[C@H]1CC[C@@]2([H])[C@]3([H])[C@H](O)C[C@]4([H])C[C@H](O)CC[C@]4(C)[C@@]3([H])C[C@H](O)[C@]12C
23	361-09-1	0.390033	C[C@H](CCC(O[Na])=O)[C@@]1([H])CC[C@@]2([H])[C@]3([H])[C@H](O)C[C@]4([H])C[C@H](O)CC[C@]4(C)[C@@]3([H])C[C@H](O)[C@@]21C
24	345909-26-4	0.385938	C[C@H](CCC(NCCS(=O)(O[Na])=O)=O)[C@H]1CC[C@@]2([H])[C@]3([H])[C@H](O)C[C@]4([H])C[C@H](O)CC[C@]4(C)[C@@]3([H])C[C@H](O)[C@]12C.O
25	83-46-5	0.384093	CC[C@@H](C(C)C)CC[C@@H](C)[C@H]1CC[C@@]2([H])[C@]3([H])CC=C4C[C@@H](O)CC[C@]4(C)[C@@]3([H])CC[C@]12C
26	83-46-5	0.384093	CC[C@@H](C(C)C)CC[C@@H](C)[C@H]1CC[C@@]2([H])[C@]3([H])CC=C4C[C@@H](O)CC[C@]4(C)[C@@]3([H])CC[C@]12C
27	81-25-4	0.383992	C[C@H](CCC(O)=O)[C@@]1([H])CC[C@@]2([H])[C@]3([H])[C@H](O)C[C@]4([H])C[C@H](O)CC[C@]4(C)[C@@]3([H])C[C@H](O)[C@@]21C
28	360-65-6	0.38124	C[C@@H]([C@]1(CC[C@]2([C@@]3(CC[C@@]4(C[C@@H](CC[C@@]4([C@]3(C[C@@H]([C@@]21C)O)[H])C)O)[H])[H])[H])[H])CCC(NCC(O)=O)=O
29	26146-28-1	0.37521	C[C@]12[C@@](C([C@@H]3[C@H]2C3)=C)([H])[C@H](C4=C(OC=C4C)C1)OC(C)=O
30	434-16-2	0.367946	CC(C)CCC[C@@H](C)[C@H]1CC[C@@]2([H])C3=CC=C4C[C@@H](O)CC[C@]4(C)[C@@]3([H])CC[C@]12C
31	1079043-81-4	0.366832	O=C(O)CNC(CC[C@@H](C)[C@H]1CC[C@@]2([H])[C@]3([H])CC[C@]4([H])C[C@H](O)CC[C@]4(C)[C@@]3([H])C[C@H](O)[C@]12C)=O.O
32	313-04-2	0.355966	C/C(C)=C\CC[C@@H](C)[C@H]1CC[C@@]2([H])[C@]3([H])CC=C4C[C@@H](O)CC[C@]4(C)[C@@]3([H])CC[C@]12C
33	53-42-9	0.355397	C[C@@]1(CC2)[C@](CC3)([H])[C@](CC[C@]1([H])C[C@@H]2O)([H])[C@@](CCC4=O)([H])[C@]34C
34	17924-92-4	0.350902	O=C(O[C@@H](C)CCC1)C2=C(O)C=C(O)C=C2/C=C/CCCC1=O
35	16561-29-8	0.344134	CCCCCCCCCCCCCC(O[C@H]([C@H]1C)[C@]2(OC(C)=O)[C@@]([C@@](C=C(CO)C[C@]34O)([H])[C@@]1(O)[C@]4([H])C=C(C)C3=O)([H])C2(C)C)=O
36	1448-36-8	0.338185	O[C@H]1[C@@]2([H])[C@@]3([H])[C@@]([C@]([C@H](C)CCC(OC)=O)([H])CC3)([C@@H](O)C[C@]2([H])[C@]4(C)[C@](C[C@H](O)CC4)([H])C1)C
37	30462-35-2	0.334087	O=C(C1=CC(O)=C(C(O)=C1)O)O[C@H]2[C@H](OC3=CC(O)=CC(O)=C3C2)C4=C5C(C(C(O)=CC([C@@H]6[C@@H](CC7=C(O)C=C(O)C=C7O6)OC(C8=CC(O)=C(C(O)=C8)O)=O)=C5)=O)=C(C(O)=C4)O
38	163047-21-0	0.321926	C[C@@]12[C@]([C@@H](O)[C@@]3([H])[C@]2([H])[C@@H](C(CCC(C)C)(O)O3)C)([H])[C@@]4([H])[C@]([C@@]5([C@](C[C@@H](O[C@@]6([H])[C@@H]([C@H]([C@@H](O)[C@@H](CO)O6)O)O[C@]7([H])O[C@@H]([C@@H](O)[C@H](O)[C@H]7O)CO)CC5)([H])CC4)C)([H])CC1
39	1852-38-6	0.310837	CC([C@H]1CC[C@@]2([H])[C@]3([H])CC=C4C[C@@H](OS(=O)(O[Na])=O)CC[C@]4(C)[C@@]3([H])CC[C@]12C)=O
40	102130-43-8	0.309403	[H][C@@]12C(C(O)=O)C[C@@H](O[C@H]3[C@@H]([C@H]([C@@H]([C@@H](CO)O3)OS(=O)(O[K])=O)OS(=O)(O[K])=O)OC(CC(C)C)=O)C[C@@]1(C)[C@@]4([H])[C@@]5([C@@H](O)C([C@H](CC4)C5)=C)CC2
41	863-57-0	0.304636	O[C@H]1[C@@]2([H])[C@@]3([H])[C@@]([C@@](CC3)([H])[C@H](C)CCC(NCC(O[Na])=O)=O)([C@H](C[C@]2([H])[C@@]4([C@](C[C@@H](CC4)O)([H])C1)C)O)C
42	470-37-1	0.301428	C[C@]([C@@H](C(C=C1)=COC1=O)[C@H]2OC(C)=O)(CC[C@@]3([H])[C@@]4([H])CC[C@@]5([H])[C@@]3(CC[C@H](O)C5)C)[C@@]64[C@@H]2O6
43	475-31-0	0.301011	O=C(O)CNC(CC[C@@H](C)[C@H]1CC[C@@]2([H])[C@]3([H])[C@H](O)C[C@]4([H])C[C@H](O)CC[C@]4(C)[C@@]3([H])C[C@H](O)[C@]12C)=O
44	514-47-6	0.288274	C[C@@]1(CC2)[C@@](CC[C@]1([C@H](C)CC/C=C(C)/C)[H])(C)C3=C2[C@]4(C)[C@](CC3)([H])C(C)(C)[C@@H](O)CC4
45	514-46-5	0.288274	C[C@@]12C3=C(CC[C@]1([C@](CC2)([H])[C@@H](C)CC/C=C(C)\C)C)[C@@]4([C@@](C(C)([C@H](CC4)O)C)([H])CC3)C
46	16910-32-0	0.28764	C=C(C(C)C)CC[C@@H](C)[C@H]1CC[C@@]2(C)C(CC[C@@]3([H])[C@H](C)[C@@H](O)CC[C@]43C)=C4CC[C@]12C
47	145-13-1	0.287278	C[C@@](C1=CC2)(CC[C@H](O)C1)[C@]3([H])[C@]2([H])[C@@](CC[C@@H]4C(C)=O)([H])[C@]4(C)CC3
48	26146-27-0	0.284106	O[C@@H](C1=C2OC=C1C)[C@@]3([H])C([C@](C4)([H])[C@]4([H])[C@]3(C)C2)=C
49	50-28-2	0.281344	C[C@@]1([C@H]2O)[C@](CC2)([H])[C@@](CCC3=C4C=CC(O)=C3)([H])[C@]4([H])CC1
50	4536-23-6	0.278915	CCCCC(C)C(O)=O
51	15266-38-3	0.276711	O=C1C=C(CCCCCCC/C=C\CCCC)N(C)C2=C1C=CC=C2
52	4670-05-07	0.273944	O=C1C(O)=CC([C@@H]2[C@H](O)CC3=C(O)C=C(O)C=C3O2)=CC4=C([C@@H]5[C@H](O)CC6=C(O)C=C(O)C=C6O5)C=C(O)C(O)=C41
53	67968-40-5	0.271696	C[C@]1([C@]2([H])C[C@@H](O[C@]3([H])O[C@@H]([C@@H](O)[C@H](O)[C@H]3O)CO)CC1)[C@]4([H])[C@](CC2=O)([H])[C@@]5([H])[C@@]([C@@]6([H])[C@@]([C@](O)([C@@]7([H])N(C[C@@H](C)CC7)C6)C)([H])CC5)([H])C4
54	471-95-4	0.267579	C[C@@]1(CC[C@@]2([H])[C@@]3([H])CC[C@@]4([H])[C@@]2(CC[C@H](O)C4)C)[C@@H](C(C=C5)=COC5=O)[C@@H](OC(C)=O)C[C@@]13O
55	474-67-9	0.266915	C[C@H](C(C)C)/C=C/[C@@H](C)[C@H]1CC[C@@]2([H])[C@]3([H])CC=C4C[C@@H](O)CC[C@]4(C)[C@@]3([H])CC[C@]12C
56	674-26-0	0.265809	O=C1CC(C)(O)CCO1
57	481-18-5	0.264309	CC[C@@H](C(C)C)/C=C/[C@@H](C)[C@H]1CC[C@@]2([H])C3=CC[C@@]4([H])C[C@@H](O)CC[C@]4(C)[C@@]3([H])CC[C@]12C
58	59870-68-7	0.262356	OC1=CC=C([C@H]2CC3=CC=C4C(C=CC(C)(C)O4)=C3OC2)C(O)=C1
59	110-27-0	0.258941	CCCCCCCCCCCCCC(OC(C)C)=O
60	17673-25-5	0.258784	O=C1C(C)=C[C@@]2([H])[C@]3(O)[C@@]([C@@](C4(C)C)([H])[C@@]4(O)[C@H](O)[C@H]3C)([H])C=C(CO)C[C@]12O
61	57944-18-0	0.257705	C[C@@]12[C@](C[C@@]3([H])[C@]2([H])[C@@H]([C@](CCC(C)CO[C@@H]4O[C@@H]([C@@H](O)[C@H](O)[C@H]4O)CO)(O)O3)C)([H])[C@@]5([H])[C@]([C@@]6([C@](C[C@@H](O[C@@]7([H])[C@@H]([C@H]([C@H](O)[C@@H](CO)O7)O)O[C@]8([H])O[C@@H]([C@@H](O)[C@H](O)[C@H]8O)CO)CC6)([H])CC5)C)([H])CC1
62	136656-07-0	0.257705	C[C@@]1([C@]([C@@H]2C)([H])[C@](O[C@]2(O)CC[C@H](C)CO[C@@H]([C@@H]([C@@H](O)[C@@H]3O)O)O[C@@H]3CO)([H])C4)[C@]4([H])[C@@](CC[C@@]5([H])[C@@]6(CC[C@H](O[C@@](O[C@H](CO)[C@H](O)[C@@H]7O)([H])[C@@H]7O[C@]([C@@H]([C@@H](O)[C@@H]8O)O)([H])O[C@@H]8CO)C5)C)([H])[C@]6([H])CC1
63	53-16-7	0.255563	C[C@]1([C@](CC2)([H])[C@]3([H])CCC4=C(C=CC(O)=C4)[C@@]3([H])CC1)C2=O
64	10417-94-4	0.254469	CC/C=C\C/C=C\C/C=C\C/C=C\C/C=C\CCCC(O)=O
65	23470-00-0	0.254002	CCCCCCCCCCCCCCCC(OC(CO)CO)=O
66	136565-73-6	0.253768	C[C@@]12[C@]([C@@H]3C)([H])[C@](O[C@]3(OC)CC[C@H](C)CO[C@@H]([C@@H]([C@@H](O)[C@@H]4O)O)O[C@@H]4CO)([H])C[C@@]1([H])[C@@](CC[C@@]5([H])[C@@]6(CC[C@H](O[C@@](O[C@H](CO)[C@H](O)[C@@H]7O)([H])[C@@H]7O[C@]([C@@H]([C@@H](O)[C@@H]8O)O)([H])O[C@@H]8CO)C5)C)([H])[C@]6([H])CC2
67	15266-35-0	0.252089	O=C1C=C(CCCCCCCCCCCCC)N(C)C2=C1C=CC=C2
68	102036-28-2	0.251597	O=C1CC2=CC(O)=C(O)C=C2C3=CC=C(O)C=C3OC1
69	95975-55-6	0.247283	C[C@@]1(/C2=C/C)[C@](CC2=O)([H])[C@@]3([H])[C@]([C@@]4(C(CC3)=CC(CC4)=O)C)([H])CC1
70	73166-28-6	0.246695	OC(C(C)=C1CC2)=CC=C1C3=C2C=C(O)C=C3C=C
71	52659-56-0	0.244413	C[C@]([C@@](CC1)([H])[C@]2(C)CO)(C[C@H](O)C2)[C@@]3([H])C1=C[C@]([C@@H](O)CO)(C)CC3
72	41059-79-4	0.243881	C[C@@]12[C@]([C@@H]3C)([H])[C@](O[C@]34CC[C@H](C)CO4)([H])C[C@@]1([H])[C@@](CC[C@@]5([H])[C@@]6(CC[C@H](O[C@@](O[C@H](CO)[C@H](O)[C@@H]7O)([H])[C@@H]7O[C@]([C@@H]([C@@H](O)[C@@H]8O)O)([H])O[C@@H]8CO)C5)C)([H])[C@]6([H])CC2
73	126-18-1	0.242555	C[C@@H]1[C@@]2(CC[C@@H](C)CO2)O[C@]3([H])[C@@]1([H])[C@@]4([C@@]([C@@]5([H])[C@]([C@@]6([C@](C[C@@H](O)CC6)([H])CC5)C)([H])CC4)([H])C3)C
74	126-19-2	0.242555	C[C@@H]1[C@]2(OC[C@@H](C)CC2)O[C@@]3([H])C[C@@]4([H])[C@]5([H])CC[C@]6([H])C[C@@H](O)CC[C@]6(C)[C@@]5([H])CC[C@]4(C)[C@]31[H]
75	77-60-1	0.242555	[H][C@]1(O[C@@]2(OC[C@H](C)CC2)[C@H]3C)C[C@@]4([H])[C@]5([H])CC[C@@]6([H])C[C@@H](O)CC[C@]6(C)[C@@]5([H])CC[C@]4(C)[C@]13[H]
76	64-85-7	0.239368	C[C@@]12[C@@H](C(CO)=O)CC[C@@]1([H])[C@]3([H])CCC4=CC(CC[C@]4(C)[C@@]3([H])CC2)=O
77	87205-99-0	0.239119	O=C(C1=C2C=CC3=C1C=CC=C3C)C(C4=C2OC[C@@H]4C)=O
78	57-83-0	0.238275	CC([C@H]1CC[C@@]2([H])[C@]3([H])CCC4=CC(CC[C@]4(C)[C@@]3([H])CC[C@]12C)=O)=O
79	130-86-9	0.23806	O=C1CC2=CC=C3C(OCO3)=C2CN(C)CCC4=CC5=C(OCO5)C=C41
80	84104-71-2	0.236693	C[C@@]1(C2=O)C[C@]([H])(O2)[C@]3(C)CC[C@@]4(C)[C@]5(C)CC[C@@]6([H])C(C)(C)[C@@H](O)CC[C@]6(C)[C@@]5([H])CC=C4[C@]3([H])C1
81	68422-00-4	0.235028	C[C@@]12[C@]3([H])[C@](O[C@]4(CC[C@H](C)CO4)[C@H]3C)([H])C[C@@]1([H])[C@@]5([H])[C@]([C@@]6([C@](C[C@@H](O[C@]7([H])O[C@@H]([C@H](O)[C@H](O)[C@H]7O)CO)CC6)([H])CC5)C)([H])CC2
82	605-32-3	0.234914	OC1=CC2=C(C(C3=CC=CC=C3C2=O)=O)C=C1
83	465-21-4	0.233475	O[C@]([C@@](CC[C@@]1([H])[C@@]2(CC[C@H](O)C1)C)([H])[C@]2([H])CC3)(CC[C@@H]4C(C=C5)=COC5=O)[C@]34C
84	112-53-8	0.233228	CCCCCCCCCCCCO
85	112-92-5	0.233228	CCCCCCCCCCCCCCCCCCO
86	661-19-8	0.233228	CCCCCCCCCCCCCCCCCCCCCCO
87	36653-82-4	0.233228	CCCCCCCCCCCCCCCCO
88	112-42-5	0.233228	CCCCCCCCCCCO
89	112-72-1	0.233228	CCCCCCCCCCCCCCO
90	629-76-5	0.233228	CCCCCCCCCCCCCCCO
91	1454-85-9	0.233228	OCCCCCCCCCCCCCCCCC
92	1454-84-8	0.233228	OCCCCCCCCCCCCCCCCCCC
93	111-87-5	0.233228	OCCCCCCCC
94	71-63-6	0.232205	C[C@H]1O[C@](O[C@@H]2[C@@H](C)O[C@](O[C@H]3[C@@H](O)C[C@@](O[C@@H]4C[C@](CC[C@]5([H])[C@]6([H])CC[C@@]7(C)[C@]5(O)CC[C@@H]7C(CO8)=CC8=O)([H])[C@]6(C)CC4)([H])O[C@@H]3C)([H])C[C@@H]2O)([H])C[C@H](O)[C@@H]1O
95	471-05-6	0.231571	C/C1=C\CC/C(C)=C/CC(C)(C)/C=C/C1=O
96	50-27-1	0.231419	C[C@@]1([C@H]2O)[C@](C[C@H]2O)([H])[C@@](CCC3=C4C=CC(O)=C3)([H])[C@]4([H])CC1
97	77-59-8	0.231279	[H][C@]1(O[C@]2(NC[C@@H](C)CC2)[C@H]3C)C[C@@]4([H])[C@]5([H])CC[C@@]6([H])C[C@@H](O)CC[C@]6(C)[C@@]5([H])CC[C@]4(C)[C@]13[H]
98	6061-96-7	0.229453	CC(C(O)=O)C(C(O)=O)(O)CC(O)=O
99	666-99-9	0.229146	CCCCCCCCCCCCCCCCC(C(O)=O)C(C(O)=O)(O)CC(O)=O
100	104700-98-3	0.22823	CC1(C)C(CC[C@]2(C)C3=CC[C@]4(C)[C@@H]([C@H](C)CC/C=C(C)/C=O)CC[C@](C)4C3=CC[C@@]12[H])=O
101	10376-48-4	0.227804	O=C1[C@H](C)[C@@]2(C)CC[C@]3([H])[C@@]4(C)CC[C@](CC/C=C(C)/C)(C)C[C@]4(C)CC[C@@]3(C)[C@]2([H])CC1
102	4176-97-0	0.226057	O=C1OCC=C1CC[C@@H]2C(CC[C@]3([H])[C@](C)(CO)[C@H](O)CC[C@@]23C)=C
103	5835-26-7	0.225896	C[C@@]12[C@](CC=C3[C@]2([H])CC[C@@](C=C)(C)C3)([H])[C@@](C)(CCC1)C(O)=O
104	545-48-2	0.224425	C[C@@]12C([C@@]3([H])[C@](CO)(CCC(C)(C)C3)CC2)=CC[C@@]4([H])[C@]1(CC[C@]5([H])[C@@]4(CC[C@H](O)C5(C)C)C)C
105	57-63-6	0.22323	OC1=CC=C2C(CC[C@]3([H])[C@]2([H])CC[C@@]4(C)[C@@]3([H])CC[C@]4(C#C)O)=C1
106	6750-30-7	0.223138	C[C@]12[C@]3([C@@](CC[C@]1([H])[C@]([C@@H]4C)([H])[C@](C)(CCC4=C)[C@@H](O)C2)([H])[C@@]5([C@@](C(C)([C@@H](O)CC5)C)([H])CC3)C)C
107	474-07-7	0.221552	OC1=CC=C([C@]2([H])[C@](CC3=C2C=C(O)C(O)=C3)(O)CO4)C4=C1
108	50333-13-6	0.22152	CN1C2=C(C=CC=C2)C3=C(C=CC(C)(C)O3)C1=O
109	511-96-6	0.221431	C[C@@H]1[C@@]2(CC[C@@H](C)CO2)O[C@]3([H])[C@@]1([H])[C@@]4([C@@]([C@@]5([H])[C@]([C@@]6([C@@](C[C@@H](O)[C@H](O)C6)([H])CC5)C)([H])CC4)([H])C3)C
110	63335-24-0	0.219442	O=C(C1=C(O)C=CC=C1O)CCCCCCCCC2=CC=C(O)C=C2
111	18444-66-1	0.219395	O[C@H](C1)[C@@]([C@@](C)(O)C(/C=C/C(OC(C)=O)(C)C)=O)([H])[C@](C2)(C)[C@]1(C)[C@]3([H])CC=C4C(C)(C)C(C(O)=C[C@@]4([H])[C@]3(C)C2=O)=O
112	60976-49-0	0.219257	O=C(OC[C@H](O[C@@H](OC(C1=CC(O)=C(O)C(O)=C1)=O)[C@H]2OC3=O)[C@H](OC(C(C4C5=C3C=C(O)C(O)=C5OC6(O)C4(O)O)=CC6=O)=O)[C@H]2O7)C8=CC(O)=C(O)C(O)=C8C9=C(O)C(O)=C(O)C=C9C7=O
113	2219-31-0	0.219136	N[C@@H](CCONC(N)=N)C(O)=O.O=S(O)(O)=O
114	17406-45-0	0.217934	C[C@@]12[C@]([C@@H]3C)([H])[C@](O[C@@]34CC[C@H](C)CN4)([H])C[C@@]1([H])[C@@](CC[C@]5([H])[C@@]6(CC[C@H](O[C@]([C@@H]([C@@H](O)[C@H]7O[C@@](O[C@H](CO)[C@@H](O)[C@@H]8O[C@@](OC[C@@H](O)[C@@H]9O)([H])[C@@H]9O)([H])[C@@H]8O[C@]([C@@H]([C@@H](O)[C@@H]%10O)O)([H])O[C@@H]%10CO)O)([H])O[C@@H]7CO)C5)C)([H])[C@]6([H])CC2
115	302-79-4	0.21789	CC1(C)C(/C=C/C(C)=C/C=C/C(C)=C/C(O)=O)=C(C)CCC1
116	104700-96-1	0.217228	C[C@]12C3=CC[C@](C(C)([C@H](CC4)O)C)([H])[C@@]4(C)C3=CC[C@@]1([C@@](CC2)([H])[C@H](C)CC/C=C(C)/CO)C
117	88930-15-8	0.215982	CC1(C)[C@@H](O)CC[C@@]2([H])[C@]3(C)[C@H](O)C[C@]4(C)[C@@H]([C@H](C)CC[C@@H](O)C(C)(O)C)CC[C@](C)4[C@]3([H])CC=C12
118	41743-41-3	0.215869	O[C@]1([C@]2(C3=CC(O)=C(O)C=C3)OC4=C(C5=C(C[C@@H](O)[C@@H](C6=CC(O)=C(O)C=C6)O5)C(O)=C4)[C@@]1([H])C7=C(O)C=C(O)C=C7O2)[H]
119	103883-03-0	0.215869	O[C@@H]1[C@@H](C2=CC=C(O)C(O)=C2)OC3=C4C(O[C@]5(C6=CC=C(O)C(O)=C6)OC7=CC(O)=CC(O)=C7[C@@]4([H])[C@H]5O)=CC(O)=C3C1
120	42895-58-9	0.214395	O=C1OCC=C1/C=C/[C@@H]2C(CC[C@]3([H])[C@](C)(CO)[C@H](O)CC[C@@]23C)=C
121	84745-94-8	0.214328	CC([C@]1(O)CC[C@]2(O)[C@]3(O)CC=C4C[C@@H](O)CC[C@]4(C)[C@@]3([H])C[C@@H](OC(C5=CC=C(O)C=C5)=O)[C@]12C)=O
122	481-42-5	0.213276	O=C1C(C)=CC(C2=C1C=CC=C2O)=O
123	6192-62-7	0.213123	[H][C@]1(O[C@]2(NC[C@@H](C)CC2)[C@H]3C)C[C@@]4([H])[C@]5([H])CC[C@@]6([H])C[C@@H](O)CC[C@]6(C)[C@@]5([H])CC[C@]4(C)[C@]13[H].Cl[H]
124	5959-95-5	0.212491	N[C@H](CCC(N)=O)C(O)=O
125	56-85-9	0.212491	N[C@@H](CCC(N)=O)C(O)=O
126	87-41-2	0.211852	O=C1OCC2=C1C=CC=C2
127	4947-75-5	0.209951	C[C@@]12[C@]3([H])[C@@](C[C@@]1([H])[C@@]4([H])[C@]([C@@]5([C@](C[C@H](CC5)OC(C)=O)([H])CC4)C)([H])CC2)([H])O[C@]6(CC[C@H](CO6)C)[C@H]3C
128	96-76-4	0.209357	OC1=CC=C(C(C)(C)C)C=C1C(C)(C)C
129	35825-57-1	0.20916	O=C(C1=C2C=CC3=C1CCCC3(C)C)C(C4=C2OC[C@@H]4C)=O
130	94805-82-0	0.208756	O=C1C(C2=CC=C(O)C=C2O)=CC3=C(OC)C(C/C=C(C)\C)=C(O)C=C3O1
131	163046-73-9	0.208275	O[C@@H]1[C@]23[C@@]4([C@@](C(C)([C@H](CC4)O[C@H]5[C@@H]([C@H]([C@@H](CO5)O)O)O)C)([H])CC=C3[C@]6([C@](C1)([C@@](C(C6)=O)([H])[C@H](C)CC([C@H]7C(C)(O7)C)=O)C)C)C2
132	28957-04-2	0.207993	O[C@@H]1[C@]2(CO3)[C@@]([C@H](O)[C@]3(O)[C@]45[C@@]2([H])CC[C@](C(C5=O)=C)([H])[C@@]4([H])O)([H])C(C)(C)CC1
133	18059-10-4	0.207728	[H][C@]12[C@]3([H])CC([C@@]4([H])C[C@@H](O)CC[C@]4(C)[C@@]3([H])C[C@]([H])1[C@]5([H])CN6C[C@@H](C)CC[C@]([H])6[C@@](C)(O)[C@]([H])5CC2)=O
134	61825-98-7	0.207728	C[C@@]([C@@]1([H])C2=O)(CC[C@H](O)C1)[C@]3([H])[C@](C2)([H])[C@@](CC[C@]4([H])[C@@]5([H])CN(C[C@@H](C)CC6)[C@]6([H])[C@]4(O)C)([H])[C@@]5([H])C3
135	32911-62-9	0.207618	O=C1O[C@@]([H])([C@@](C)([C@H]2CC[C@]3([C@@]4([C@H]5[C@@H]([C@@](O)(CC=CC6=O)[C@]6([C@]4(CC[C@@]32C)[H])C)O5)[H])[H])O)CC(C)=C1C
136	17575-22-3	0.206679	O[C@]([C@@](CC[C@@]1([H])[C@@]2(CC[C@H](O[C@@](O[C@H](C)[C@H]3O[C@@](O[C@H](C)[C@H]4O[C@@](O[C@H](C)[C@H]5O[C@]([C@@H]([C@@H](O)[C@@H]6O)O)([H])O[C@@H]6CO)([H])C[C@@H]5OC(C)=O)([H])C[C@@H]4O)([H])C[C@@H]3O)C1)C)([H])[C@]2([H])C[C@H]7O)(CC[C@@H]8C(CO9)=CC9=O)[C@]78C
137	110064-71-6	0.205998	O[C@@H](CC[C@]1(C)[C@@]2([H])C3)C42[C@@](C[C@@H](O)[C@]5([H])C6)([H])[C@@]6([C@@H](C5=C)O)C3C4N(C1)CC
138	134418-28-3	0.205876	C[C@@]([C@H]1C/C=C(C=CO2)/C2=O)(CC[C@H]3O)[C@@](CCC1=C)([H])[C@]3(C)CO
139	56293-29-9	0.205592	[H][C@]1(C2)[C@](CCCC3)([H])N3C[C@]2([H])[C@@]4([H])C(CCCN4)=C1
140	29070-92-6	0.205548	O[C@@H]([C@]1([H])[C@H](C(O)=O)CCC(C(C)C)=C)C[C@@]([C@]1(C)CC2)(C)C3=C2[C@]4(C)[C@](CC3)([H])C(C)(C)[C@@H](OC(C)=O)CC4
141	84-80-0	0.205338	O=C1C(C)=C(C/C=C(C)/CCC[C@H](C)CCC[C@H](C)CCCC(C)C)C(C2=C1C=CC=C2)=O
142	87-44-5	0.204108	C=C1CC/C=C(C)/CC[C@@]2([H])C(C)(C)C[C@]12[H]
143	20493-56-5	0.202014	O=C1C2=C(OC=C2C)C[C@@](C=C)(C)[C@H]1C(C)=C
144	119425-90-0	0.201604	O=C(C1=CC=C(O)C=C1)CCC2=C(OC)C=C(OC)C=C2OC
145	465-16-7	0.201376	O=C1OCC([C@H]2[C@@H](OC(C)=O)C[C@]3(O)[C@]4([H])CC[C@]5([H])C[C@@H](O[C@H]6C[C@@H]([C@H]([C@H](C)O6)O)OC)CC[C@]5(C)[C@@]4([H])CC[C@]23C)=C1
146	533-87-9	0.200161	OCCCCCC[C@H](O)[C@H](O)CCCCCCCC(O)=O
147	14144-06-0	0.200026	C[C@@]12[C@]([C@@H]3C)([H])[C@](O[C@]34CC[C@@H](C)CO4)([H])C[C@@]1([H])[C@@](CC=C5[C@@]6(CC[C@H](O[C@]([C@@H]([C@@H](O)[C@@H]7O)O)([H])O[C@@H]7CO)C5)C)([H])[C@]6([H])CC2
148	22748-16-9	0.199393	O=C1C=CC(C)(C)C1
149	137319-34-7	0.199281	OC1=CC=C2C3=C(C=C)C=C(O)C=C3C=CC2=C1C
150	50906-56-4	0.198798	C[C@@]1(CC[C@]2([H])[C@@]3(OC4=O)[C@](CC[C@H]2C)([H])C4=C)[C@H]3O1
151	8002-43-5	0.198448	O=P(OC[C@@H](COC(CCCCCCCCCCCCCCC)=O)OC(CCCCCCC/C=C\C/C=C\CCCCC)=O)(OCC[N+](C)(C)C)[O-]
152	547-65-9	0.198015	O=C1OCCC1=C
153	465-39-4	0.196692	C[C@]([C@@H](C(C=C1)=COC1=O)C2)(CC[C@@]3([H])[C@@]4([H])CC[C@@]5([H])[C@@]3(CC[C@H](O)C5)C)[C@@]64[C@@H]2O6
154	510-30-5	0.196246	CC1(C)CC[C@]2(C(O)=O)[C@H](O)C[C@@]3(C)[C@]4(C)CC[C@@]5([H])C(C)(C)[C@@H](O)CC[C@]5(C)[C@@]4([H])CC=C3[C@]2([H])C1
155	18649-93-9	0.196111	C[C@]([C@@]1(C2=C([C@H](C)C[C@@H]([C@]3([H])C(C)(C)O3)O)CC1)C)(CC[C@@]4([H])C5(C)C)[C@]([C@H](C2)O)([H])[C@]4(CCC5=O)C
156	112-14-1	0.196051	CC(OCCCCCCCC)=O
157	638-59-5	0.196051	CCCCCCCCCCCCCCOC(C)=O
158	38691-95-1	0.195739	COC1=CC2=C(C=C1O)CC[N+]3=CC4=C(C=CC5=C4OCO5)C=C23
159	29220-16-4	0.194929	CC1(C)[C@@H](O)CC[C@]2(C)C3=CC[C@]4(C)[C@@H]([C@H](C(O)=O)CC/C=C(C)\C)CC[C@](C)4C3=CC[C@@]12[H]
160	610-02-6	0.194817	O=C(O)C1=CC=C(O)C(O)=C1O
161	24160-36-9	0.193631	C[C@]([C@@]1(CC2)C)(CC[C@]1([H])[C@H](C(O)=O)CC/C=C(C)/C)C(CC[C@@]3([H])C4(C)C)=C2[C@]3(CC[C@@H]4O)C
162	508-01-0	0.192717	C[C@]12[C@]3(C([C@@]4([H])[C@](C)([C@@H]([C@H](O)C(C)(C)C4)O)CC3)=CC[C@]1([H])[C@@]5([C@@]([C@](C)([C@@H](O)CC5)CO)([H])CC2)C)C
163	120-05-8	0.192278	O=C1/C(OC2=CC(O)=CC=C12)=C/C3=CC=C(O)C(O)=C3
164	33570-04-6	0.192078	O=C(O1)C[C@@]2([C@]1([H])C[C@]3(C(C)(C)C)O)[C@@]34[C@](OC([C@@H]4O)=O)([H])OC2=O
165	506-43-4	0.190973	CCCCC/C=C\C/C=C\CCCCCCCCO
166	4871-97-0	0.190106	O[C@@]1(C2)[C@H](C(C)C)C[C@]3(O1)[C@@H](C)CC[C@@]3([H])C2=C
167	21293-29-8	0.189714	O=C(O)/C=C(C)\C=C\[C@@]1(O)C(C)=CC(CC1(C)C)=O
168	14375-45-2	0.189714	O=C(O)/C=C(C)\C=C\C1(O)C(C)=CC(CC1(C)C)=O
169	1959-02-09	0.18955	OC1=C(C)C(C)=C2C(CC[C@](CCC[C@H](C)CCC[C@H](C)CCCC(C)C)(C)O2)=C1C
170	10191-41-0	0.18955	CC1=C2C(CCC(CCCC(C)CCCC(C)CCCC(C)C)(C)O2)=C(C)C(O)=C1C
171	631-01-6	0.18882	OC([C@]1(CCC(C)(C)C2)[C@]2([H])C3=CC[C@@]4([H])[C@@](C)(CC[C@]5([H])[C@@]4(CC[C@H](O)[C@@]5(C)C=O)C)[C@]3(C)C[C@H]1O)=O
172	107-88-0	0.188789	CC(O)CCO
173	5508-58-7	0.187969	O=C1OC[C@@H](O)/C1=C\C[C@@H]2C(CC[C@]3([H])[C@](C)(CO)[C@H](O)CC[C@@]23C)=C
174	102115-79-7	0.187391	C[C@@]1([C@](C(C)=C(CC[C@@H](C)CO[C@@H]([C@@H]([C@@H](O)[C@@H]2O)O)O[C@@H]2CO)O3)([H])[C@]3([H])C4)[C@]4([H])[C@@](CC=C5[C@@]6(CC[C@H](O[C@@](O[C@H](CO)[C@@H](O[C@@](O[C@@H](C)[C@H](O)[C@H]7O)([H])[C@@H]7O)[C@@H]8O)([H])[C@@H]8O[C@@](O[C@@H](C)[C@H](O)[C@H]9O)([H])[C@@H]9O)C5)C)([H])[C@]6([H])CC1
175	463-40-1	0.187158	CC/C=C\C/C=C\C/C=C\CCCCCCCC(O)=O
176	60124-17-6	0.187006	CC(C[C@]([H])([C@H]([C@]1(CC[C@]2([C@@]3([C@H]4[C@@H]([C@@](O)(CC=CC5=O)[C@]5([C@]3(CC[C@@]21C)[H])C)O4)[H])[H])[H])C)OC6=O)=C6CO
177	117-78-2	0.186824	O=C(C1=C2C=CC=C1)C(C=C3C(O)=O)=C(C=C3)C2=O
178	560-66-7	0.186787	C[C@]12C3=C(CC[C@@]1([C@@](CC2)([H])[C@H](C(O)=O)CCC(C(C)C)=C)C)[C@@]4([C@@](C(C)([C@H](CC4)O)C)([H])CC3)C
179	559-70-6	0.185976	CC1(C)[C@@H](O)CC[C@]2(C)[C@@]3([H])CC=C4[C@]5([H])CC(C)(C)CC[C@@](C)5CC[C@](C)4[C@@](C)3CC[C@@]12[H]
180	516-37-0	0.185601	C[C@@]([C@@]1(C2)O)(CC[C@@H]2O)[C@](CC[C@@]34C)([H])C([C@]3([H])CC[C@]4([H])[C@H](C)/C=C/[C@H](C)C(C)C)=C[C@H]1O
181	89913-60-0	0.184959	C[C@]12[C@]3(C([C@@]4([H])[C@@](CC3)(CCC(C)(C4)C)C)=CC[C@]1([H])[C@@]5([C@@]([C@](C)([C@@H](CC5)OC(C)=O)C(O)=O)([H])CC2)C)C
182	546-06-5	0.184768	C[C@H]1[C@]2([H])[C@]3(CN1C)[C@](CC2)([H])[C@@]4([H])[C@]([C@@]5(C(C[C@H](CC5)N(C)C)=CC4)C)([H])CC3
183	34420-19-4	0.18466	O[C@@]1(C(/C(C)=C\[C@@H](C2(C)C)[C@@H]2CCC3=C)=O)[C@]([C@H]3O)([H])[C@@H](O)[C@@H](C)C1
184	17676-33-4	0.184524	C[C@@]12[C@]([C@@H]3C)([H])[C@](O[C@]3(OC4)CCC4=C)([H])C[C@@]1([H])[C@@](CC=C(C[C@@H](O)C5)[C@@]6([C@@H]5O)C)([H])[C@]6([H])CC2
185	19666-76-3	0.184373	C[C@@]1(CC[C@@H]2O)[C@](C[C@H]3O)([H])[C@](CC[C@@]1([H])C2(C)C)(C)[C@@]4(C)[C@@]3([H])[C@]([C@](CCC5)(C)OC5(C)C)([H])CC4
186	54260-72-9	0.184254	CC1=C(C=CC(OC)=C2OC)C2=C[N+]3=C1C4=CC(OCO5)=C5C=C4CC3.[Cl-]
187	56-88-2	0.183616	N[C@@H](CCSC[C@H](N)C(O)=O)C(O)=O
188	506-32-1	0.182516	CCCCC/C=C\C/C=C\C/C=C\C/C=C\CCCC(O)=O
189	2363-71-5	0.182446	CCCCCCCCCCCCCCCCCCCCC(O)=O
190	557-59-5	0.182446	CCCCCCCCCCCCCCCCCCCCCCCC(O)=O
191	506-38-7	0.182446	CCCCCCCCCCCCCCCCCCCCCCCCC(O)=O
192	124-07-2	0.182446	CCCCCCCC(O)=O
193	1957-11-04	0.182446	CCCCCCCCCCCCCCCCCC(O)=O
194	544-63-8	0.182446	CCCCCCCCCCCCCC(O)=O
195	112-05-0	0.182446	O=C(CCCCCCCC)O
196	506-30-9	0.182446	CCCCCCCCCCCCCCCCCCCC(O)=O
197	646-30-0	0.182446	O=C(CCCCCCCCCCCCCCCCCC)O
198	112-37-8	0.182446	O=C(CCCCCCCCCC)O
199	1002-84-2	0.182446	O=C(CCCCCCCCCCCCCC)O
200	506-12-7	0.182446	O=C(CCCCCCCCCCCCCCCC)O
201	2433-96-7	0.182446	CCCCCCCCCCCCCCCCCCCCCCC(O)=O
202	112-85-6	0.182446	CCCCCCCCCCCCCCCCCCCCCC(O)=O
203	334-48-5	0.182446	CCCCCCCCCC(O)=O
204	143-07-7	0.182446	CCCCCCCCCCCC(O)=O
205	638-53-9	0.182446	CCCCCCCCCCCCC(O)=O
206	23800-56-8	0.182319	O=C1C(C(CCC(C)C)=O)=C(O)C=C(C)O1
207	58546-34-2	0.181312	C[C@@]([C@@](CC=C1[C@@]2([H])C[C@H](O)[C@@H](O)C1(C)C)([H])[C@@]2(C)C3=O)(C[C@@H](O)[C@]4([H])[C@@](C)(O)C(CCC(C)(C)OC(C)=O)=O)[C@@]4(C3)C
208	3777-69-3	0.181133	CCCCCC1=CC=CO1
209	17598-65-1	0.18111	O[C@]([C@@](CC[C@@]1([H])[C@@]2(CC[C@H](O[C@@](O[C@H](C)[C@H]3O[C@@](O[C@H](C)[C@H]4O[C@@](O[C@H](C)[C@H]5O[C@]([C@@H]([C@@H](O)[C@@H]6O)O)([H])O[C@@H]6CO)([H])C[C@@H]5O)([H])C[C@@H]4O)([H])C[C@@H]3O)C1)C)([H])[C@]2([H])C[C@H]7O)(CC[C@@H]8C(CO9)=CC9=O)[C@]78C
210	71-58-9	0.180354	CC(O[C@@]([C@]12C)(CC[C@@]1([H])[C@@](C[C@H](C)C3=CC4=O)([H])[C@]([C@]3(CC4)C)([H])CC2)C(C)=O)=O
211	471-66-9	0.179074	C[C@@]([C@@]12C)(CC[C@@]3([H])[C@@]4(C)C(O)=O)[C@@](CC=C1[C@@](CC(C)(C)CC5)([H])[C@@]5(C)CC2)([H])[C@]3(CC[C@H]4O)C
212	97230-46-1	0.178201	C[C@]([C@]([C@]1(OC(C(C)C)=CC1=O)C)([H])[C@H](O)C2)(CC3=O)[C@@]2([C@@](CC=C4[C@@]5([H])CC[C@@H](O[C@@](O[C@H](CO)[C@@H](O)[C@@H]6O)([H])[C@@H]6O[C@@](O[C@@H](C)[C@H](O)[C@H]7O)([H])[C@@H]7O)C4(C)C)([H])[C@@]35C)C
213	584-28-1	0.178167	CCCC(C1=C(C(C)(C)C(O)=C(CC2=C(O)C(C(CCC)=O)=C(OC)C(C)=C2O)C1=O)O)=O
214	5119-48-2	0.177939	C[C@]([C@](CC[C@@]1(C)[C@@]2([H])CC[C@]1([H])[C@@H]([C@@](O3)([H])CC(C)=C(CO)C3=O)C)([H])[C@@]2([H])C4)(C(C=C5)=O)[C@@]6([C@H]5O)[C@@H]4O6
215	62949-93-3	0.177413	O=C1C2=C(O)C=C3C(C=CC(C)(C)O3)=C2OC(C4=CC=C(O)C=C4O)=C1CCC(C)(O)C
216	495-61-4	0.176505	C/C(C)=C\CCC([C@@H]1CC=C(C)CC1)=C
217	489-84-9	0.176371	CC(C1=CC2=C(C)C=CC2=C(C)C=C1)C
218	54848-30-5	0.176354	C[C@@]12[C@](C[C@@]3([H])[C@]2([H])[C@@H]([C@](CC[C@@H](C)CO[C@@H]4O[C@@H]([C@@H](O)[C@H](O)[C@H]4O)CO)(O)O3)C)([H])[C@@]5([H])[C@]([C@@]6(C(C[C@@H](O[C@@]7([H])[C@@H]([C@H]([C@H](O)[C@@H](CO)O7)O[C@]8([H])O[C@@H]([C@@H](O)[C@H](O)[C@H]8O)CO)O[C@@]9([H])[C@@H]([C@@H]([C@@H](O)[C@H](C)O9)O)O)CC6)=CC5)C)([H])CC1
219	6730-83-2	0.176345	C[C@@]1(C(O)=O)CCC[C@@]2(C)[C@@]3([H])[C@@]4(CC([C@H](CC3)C4)=C)CC[C@]12[H]
220	1139-30-6	0.175336	C=C1CC[C@@]2([H])O[C@]2(C)CC[C@@]3([H])C(C)(C)C[C@]13[H]
221	119-13-1	0.174035	OC1=CC(C)=C2C(CC[C@](CCC[C@H](C)CCC[C@H](C)CCCC(C)C)(C)O2)=C1
222	6681-15-8	0.173985	COC1=C(OC)C2=C[N+]3=C(C4=CC(OC)=C(O)C=C4CC3)C=C2C=C1.[Cl-]
223	60-82-2	0.173974	O=C(C1=C(O)C=C(O)C=C1O)CCC2=CC=C(O)C=C2
224	20554-84-1	0.172981	C/C1=C\CC[C@@](C)(O2)[C@H]2[C@@H](OC(C3=C)=O)[C@H]3CC1
225	596-85-0	0.172909	CC(CCC1)(C)[C@]([C@@]1(C)[C@H]2CC[C@](O)(C)C=C)([H])CCC2=C
226	129-20-4	0.172421	O=C(C1CCCC)N(C2=CC=CC=C2)N(C3=CC=C(O)C=C3)C1=O
227	87701-68-6	0.171305	O[C@@]1(C)CC[C@@]2([H])[C@@](O)(C)CCC(C(C)C)=C[C@]12[H]
228	543-49-7	0.171288	CC(O)CCCCC
229	18172-67-3	0.170882	C=C1[C@@](C2)([H])C(C)(C)[C@@]2([H])CC1
230	1107-26-2	0.170614	O=C/C(C)=C/C=C/C(C)=C/C=C/C=C(C)/C=C/C=C(C)/C=C/C1=C(C)CCCC1(C)C
231	477-43-0	0.170077	O=C(O[C@@]([C@@]1([H])C(CC[C@@]21[H])=C)([H])[C@@]3([H])CCC2=C)C3=C
232	564-20-5	0.1697	O=C1C[C@@]2([H])[C@](CC[C@@]3([H])C(C)(C)CCC[C@@]32C)(C)O1
233	76-49-3	0.169606	CC1(C)[C@@]2(C)[C@H](OC(C)=O)C[C@]1([H])CC2
234	5655-61-8	0.169606	CC1(C)[C@@]2(C)[C@H](OC(C)=O)C[C@]1([H])CC2
235	82209-74-3	0.16889	O=C1OCC=C1CC[C@@H]2C(CC[C@]3([H])[C@](C)(CO)CCC[C@@]23C)=C
236	1059-14-9	0.168504	CC(C)([C@]1([H])CC[C@@]([C@](CC[C@@](CC2)3C)4C)5C)[C@@H](O)CC[C@]1(C)[C@@]5([H])CC[C@]4([H])[C@@]3([H])[C@H](C)C2=C
237	13832-70-7	0.168137	CC(C)([C@](CC[C@@]([C@@]1(CC[C@]2(CC[C@](C(OCCCCCCCCCCCCCCCCCC)=O)(C[C@]2(C1=C3)[H])C)C)C)4C)5[H])[C@@H](O)CC[C@]5(C)[C@@]4([H])C3=O
238	32791-84-7	0.168039	C[C@@]1(CC[C@@H]2O)[C@](C[C@H]3O)([H])[C@](C[C@@H](O)[C@@]1([H])C2(C)C)(C)[C@@]4(C)[C@@]3([H])[C@]([C@](CCC5)(C)OC5(C)C)([H])CC4
239	469-61-4	0.167917	C[C@H]1[C@]2(C[C@H]3C(C)=CC2)[C@](CC1)([H])C3(C)C
240	506-26-3	0.167278	CCCCC/C=C\C/C=C\C/C=C\CCCCC(O)=O
241	616-04-6	0.167011	O=C1NC(CN1C)=O
242	54-28-4	0.166933	OC1=C(C)C(C)=C2C(CC[C@](CCC[C@H](C)CCC[C@H](C)CCCC(C)C)(C)O2)=C1
243	537-42-8	0.166804	OC1=CC=C(/C=C/C2=CC(OC)=CC(OC)=C2)C=C1
244	38226-86-7	0.166721	O=C1C2=C(O)C=C3C(CCC(C)(C)O3)=C2OC(C4=CC=C(OC)C=C4)=C1O
245	55056-80-9	0.166585	C[C@@]1([C@]([C@@H]2C)([H])[C@](O[C@]2(O)CC[C@@H](C)CO[C@@H]([C@@H]([C@@H](O)[C@@H]3O)O)O[C@@H]3CO)([H])C4)[C@]4([H])[C@@](CC=C5[C@@]6(CC[C@H](O[C@@](O[C@H](CO)[C@@H](O[C@@](O[C@@H](C)[C@H](O)[C@H]7O)([H])[C@@H]7O)[C@@H]8O)([H])[C@@H]8O[C@@](O[C@@H](C)[C@H](O)[C@H]9O)([H])[C@@H]9O)C5)C)([H])[C@]6([H])CC1
246	19057-67-1	0.166543	C[C@@]12[C@]3([H])[C@](O[C@]4(CC[C@@H](C)CO4)[C@H]3C)([H])C[C@@]1([H])[C@@]5([H])[C@]([C@@]6(C(C[C@@H](O[C@@]7([H])[C@@H]([C@H]([C@H](O)[C@@H](CO)O7)O)O[C@@]8([H])[C@@H]([C@@H]([C@@H](O)[C@H](C)O8)O)O)CC6)=CC5)C)([H])CC2
247	113085-62-4	0.166374	O=C1[C@](C(C2=CC(C(C)C)=C3O)=C3O)(CCCC(C)4C)[C@@]4([H])[C@@H]([C@H]2OC)O1
248	66056-19-7	0.166254	O=C1C(C2=C(C(C/C=C(C)/C)=C(O)C=C2)O)=COC3=CC(O)=CC(O)=C13
249	464-74-4	0.166216	C[C@]([C@@H](C(C=C1)=COC1=O)CC2)(C3=O)[C@]2([C@@](CC[C@@]4([H])[C@@]5(CC[C@H](O)C4)C)([H])[C@]5([H])[C@@H]3O)O
250	141360-88-5	0.166075	C[C@H](C(C)C)C[C@@H](O)[C@](C)(O)[C@H]1CC[C@@]2(O)C3=CC([C@]4([H])C[C@@H](O)[C@@H](O)C[C@]4(C)[C@@]3([H])CC[C@]12C)=O
251	80-78-4	0.165396	[H][C@@]12CC=C3C[C@@H](O)CC[C@]3(C)[C@@]1([H])CC[C@]4(C)[C@@]5([H])[C@H](C)[C@@]6([H])CC[C@H](C)CN6[C@]([H])5C[C@@]24[H]
252	509-24-0	0.165253	O[C@@H](CC[C@]1(C)[C@@]2([H])C3)C42[C@@](CC5=O)([H])[C@@](C[C@]5([H])C6=C)([C@@H]6O)C3C4N(C1)CC
253	33286-30-5	0.164859	C=C([C@H](CC1)C2)[C@H](O)[C@@]32CC[C@]4([H])C(C(O)=O)(C(O)=O)C[C@@H](O[C@H]5[C@@H]([C@H]([C@@H]([C@@H](CO)O5)OS(=O)(O[K])=O)OS(=O)(O[K])=O)OC(CC(C)C)=O)C[C@@]4(C)[C@@]31[H]
254	10605-03-5	0.164313	CC1=C(C=CC(OC)=C2OC)C2=C[N+]3=C1C4=CC(OC)=C(OC)C=C4CC3.[Cl-]
255	1034-01-1	0.164173	O=C(OCCCCCCCC)C1=CC(O)=C(O)C(O)=C1
256	514-10-3	0.164045	C[C@@]1(C2[C@@](CCC1)(C)[C@@]3([H])CCC(C(C)C)=CC3=CC2)C(O)=O
257	537-40-6	0.163999	CCCCC/C=C\C/C=C\CCCCCCCC(OCC(OC(CCCCCCC/C=C\C/C=C\CCCCC)=O)COC(CCCCCCC/C=C\C/C=C\CCCCC)=O)=O
258	630-03-5	0.163917	CCCCCCCCCCCCCCCCCCCCCCCCCCCCC
259	593-45-3	0.163917	CCCCCCCCCCCCCCCCCC
260	629-99-2	0.163917	CCCCCCCCCCCCCCCCCCCCCCCCC
261	629-97-0	0.163917	CCCCCCCCCCCCCCCCCCCCCC
262	629-50-5	0.163917	CCCCCCCCCCCCC
263	629-94-7	0.163917	CCCCCCCCCCCCCCCCCCCCC
264	629-59-4	0.163917	CCCCCCCCCCCCCC
265	630-02-4	0.163917	CCCCCCCCCCCCCCCCCCCCCCCCCCCC
266	174391-64-1	0.163902	C[C@]12C3=C(CC[C@@]1([C@]([C@H](C(O)=O)CC/C=C(C)/C)([H])CC2)C)[C@@]4([C@@](C(C)([C@H](OC(C)=O)CC4)C)([H])CC3)C
267	127-40-2	0.163812	CC(/C=C/[C@@H](C(C)=C[C@H](O)C1)C1(C)C)=C\C=C\C(C)=C\C=C\C=C(C)\C=C\C=C(C)\C=C\C(C(C)(C[C@H](O)C2)C)=C2C
268	512-04-9	0.163529	O[C@]1([H])CC2=CC[C@]3([H])[C@@](CC[C@@]4(C)[C@@]3([H])C[C@@]5([H])[C@]4([H])[C@@](C)([H])[C@@]6(CC[C@@]([H])(C)CO6)O5)([H])[C@@]2(C)CC1
269	119425-89-7	0.16299	O=C(C1=CC=C(O)C=C1)CCC2=CC=C(OC)C=C2OC
270	58-27-5	0.162922	O=C1C(C)=CC(C2=C1C=CC=C2)=O
271	4320-30-3	0.162794	N[C@@H](CCC(O)=O)C(O)=O.N[C@@H](CCCNC(N)=N)C(O)=O
272	25274-27-5	0.162701	O=C1[C@]2([H])[C@](C2(C)C)([H])[C@@]3(C)[C@H](C)CCCC3=C1
273	80665-72-1	0.162574	O[C@@H]1C(C(N(CC)C2)C3[C@@H]4OC)([C@@](C[C@@]5([H])[C@@H]6O)([H])[C@@]6([H])[C@@]3([C@@H](O)[C@@H]5OC)O)[C@@]4([H])[C@@]2(COC)CC1
274	22467-07-8	0.161844	OC[C@]1([C@H]2O)[C@](CC(C)(C)[C@H]2O)([H])C3=CC[C@@]4([H])[C@@](C)(CC[C@]5([H])[C@@]4(CC[C@H](O)[C@@]5(C)CO)C)[C@]3(C)C[C@@H]1O
275	52617-37-5	0.161682	O[C@]12[C@]3(C4=O)[C@]5([H])C6([C@](O[C@@]3([H])[C@](CC5)([H])C4=C)([H])O2)[C@](C(C)(CC[C@@H]6O)C)([H])[C@@H]1O
276	91095-48-6	0.161504	CC(O[C@@H]1[C@@]([C@@](C(O2)=O)([H])C[C@@]2([H])C3)([H])[C@]3([H])[C@](C)(C[C@@H](C4=COC=C4)O5)[C@@](C5=O)([H])C1)=O
277	33627-41-7	0.161422	O[C@H]1[C@@](C2=C)([H])[C@@](OC2=O)([H])CC(C)=C1[C@@H](C)CCCOC(C)=O
278	2115-91-5	0.161213	O=C1O[C@]2([H])[C@@H](C(C)C)[C@@]1([H])[C@@](CC3)([H])[C@]4(C)[C@@]3([H])CN(C)[C@]24[H]
279	59-51-8	0.16117	NC(CCSC)C(O)=O
280	63-68-3	0.16117	N[C@@H](CCSC)C(O)=O
281	58-95-7	0.161095	CC(C)CCC[C@@H](C)CCC[C@@H](C)CCC[C@]1(C)CCC2=C(C)C(OC(C)=O)=C(C)C(C)=C2O1
282	464-49-3	0.160637	CC1(C)[C@@]2(C)CC[C@@H]1CC2=O
283	76-22-2	0.160637	O=C1C(C2(C)C)(C)CCC2C1
284	546-80-5	0.160086	O=C1C[C@]2(C(C)C)C[C@]2([H])[C@H]1C
285	638-97-1	0.16005	C[C@]12[C@]3(C([C@@]4([H])[C@@](CC3)(CCC(C)(C4)C)C)=CC[C@]1([H])[C@@]5([C@@](C(C)(C(CC5)=O)C)([H])CC2)C)C
286	5471-51-2	0.159667	CC(CCC1=CC=C(O)C=C1)=O
287	5631-68-5	0.159339	O=C(O)CCC1=CC=C(O)C=C1O
288	17086-76-9	0.159133	C[C@@]12[C@]([C@](C)([C@H](O)C[C@@H]3[C@@H](C)OC([C@H]3C)=O)O)([H])CC[C@@]1(O)C4=CC([C@]5([H])C[C@@H](O)[C@@H](O)C[C@]5(C)[C@@]4([H])CC2)=O
289	116-26-7	0.158966	O=CC1=C(C)C=CCC1(C)C
290	55576-66-4	0.158609	CC[C@H](C)C(C1=C(O)C(CC2=C(O)C(C(CCC)=O)=C(OC)C(C)=C2O)=C(O)C(CC3=C(O)C(C(CCC)=O)=C(OC)C(C)=C3O)=C1O)=O
291	1960-12-08	0.158591	OCCC1=CC=CC=C1
292	19083-00-2	0.158482	C[C@@]12[C@]([C@@H]3C)([H])[C@](O[C@]34CC[C@@H](C)CO4)([H])C[C@@]1([H])[C@@](CC=C5[C@@]6(CC[C@H](O[C@@](O[C@H](CO)[C@@H](O)[C@@H]7O[C@]([C@@H]([C@@H](O)[C@@H]8O)O)([H])O[C@@H]8CO)([H])[C@@H]7O[C@@](O[C@@H](C)[C@H](O)[C@H]9O)([H])[C@@H]9O)C5)C)([H])[C@]6([H])CC2
293	1119-34-2	0.158359	N[C@@H](CCCNC(N)=N)C(O)=O.[H]Cl
294	1453-93-6	0.158244	C[C@]([C@@](C[C@H]1O)([H])[C@]([C@]2([H])C3(C)C)(CC[C@@H]3O)C)(C[C@@H]2O)[C@@]([C@@]1([H])[C@@]4([H])[C@](C)(O)CC/C=C(C)\C)(CC4)C
295	34080-08-5	0.158244	C[C@]([C@@](C[C@H]1O)([H])[C@]2(CC[C@@H]3O)C)(C[C@H](O)[C@@]2([H])C3(C)C)[C@]4([C@@]1([H])[C@]([C@@](C)(O)CC/C=C(C)/C)([H])CC4)C
296	128700-97-0	0.156807	O=C(/C=C/CCC1=CC=C(O)C(OC)=C1)CCC2=CC=C(O)C(OC)=C2
297	7200-25-1	0.156265	NC(CCCNC(N)=N)C(O)=O
298	74-79-3	0.156265	N[C@@H](CCCNC(N)=N)C(O)=O
299	515-69-5	0.156166	C/C(C)=C\CC[C@@](O)([C@@H]1CCC(C)=CC1)C
300	23089-26-1	0.156166	C[C@@](O)([C@@]1([H])CCC(C)=CC1)CC/C=C(C)/C
301	30045-16-0	0.156131	CC1=C(C=CC(OC)=C2OC)C2=C[N+]3=C1C4=CC(OC)=C(OC)C=C4CC3
302	42438-89-1	0.156122	OC(C=C1)=CC=C1/C=C/C2=CC(OC)=CC(O)=C2
303	501-94-0	0.156079	OCCC1=CC=C(O)C=C1
304	50-22-6	0.155996	C[C@@]12[C@@H](C(CO)=O)CC[C@@]1([H])[C@]3([H])CCC4=CC(CC[C@]4(C)[C@@]3([H])[C@@H](O)C2)=O
305	83-79-4	0.155714	O=C1[C@]2([H])[C@](COC3=CC(OC)=C(OC)C=C32)([H])OC4=C5C(O[C@@H](C(C)=C)C5)=CC=C14
306	102518-79-6	0.155627	O=C1NC2=C([C@@](/C3=C\C)(N)CC(C)=C[C@@]3([H])C2)C=C1
307	120786-18-7	0.155627	O=C1C=CC(C(/C2=C/C)(N)CC(C)=CC2C3)=C3N1
308	1653-30-1	0.1556	CC(O)CCCCCCCCC
309	3391-86-4	0.155323	C=CC(O)CCCCC
310	492-08-0	0.155264	[H][C@]12CCCCN1C[C@H]3C[C@@H]2CN4CCCC[C@@]34[H]
311	5442-12-06	0.155132	O=C1OC(C2C(O3)CCC3C21)=O
312	143-28-2	0.154154	CCCCCCCC/C=C\CCCCCCCCO
313	10597-60-1	0.153611	OC1=CC=C(CCO)C=C1O
314	508-02-1	0.153471	C[C@]([C@@]1([H])[C@]2(CC[C@@H]3O)C)(CC[C@@]2([H])C3(C)C)[C@@](C4=CC1)(CC[C@]5(C(O)=O)[C@@]4([H])CC(C)(C)CC5)C
315	25499-90-5	0.153471	C[C@]12[C@]3(C([C@@]4([H])[C@@](CC3)(CCC(C)(C4)C)C(O)=O)=CC[C@]1([H])[C@@]5([C@@](C(C)([C@@H](CC5)O)C)([H])CC2)C)C
316	6754-16-1	0.153117	C[C@]12[C@@]([C@]([C@H](C(O)=O)CCC(C(C)C)=C)([H])[C@H](O)C1)(CC=C3C2=CC[C@]4([H])[C@@]3(CC[C@H](O)C4(C)C)C)C
317	11041-94-4	0.152765	OC1=CC2=C(C(CC3=CC=C(O)C=C3)NCC2)C=C1O.[H]Cl
318	68776-47-6	0.152707	O=C(O[C@@]1([H])[C@]2([H])C=C3[C@@H](C)CC[C@@H](O)[C@]3(C)C1)C2=C
319	39946-41-3	0.152624	C[C@@]12[C@](CC[C@]2(O)[C@H](C)O[C@H]3C[C@H]([C@H](O)[C@@H](C)O3)O)([H])[C@@]4([H])[C@]([C@@]5(C(C[C@@H](O)CC5)=CC4)C)([H])CC1
320	63335-25-1	0.152346	O=C(C1=C(O)C=CC=C1O)CCCCCCCCC2=CC=C(O)C(O)=C2
321	639-14-5	0.152177	C[C@]1([C@H](CC[C@@]2([C@]3(CC=C4[C@@]5(CC(C)(CC[C@@]5(CC[C@]4([C@@]3(CC[C@@]12[H])C)C)C(O)=O)C)[H])[H])C)O)C=O
322	83-72-7	0.152065	O=C1C(O)=CC(C2=C1C=CC=C2)=O
323	17241-59-7	0.152007	O=C1C2=C(C=CC=C2)C(C3=CC=C(CO)C=C13)=O
324	485-91-6	0.151303	O=C1C(C(CCN(C)CC2=C(OC)C(OC)=CC=C2C1)=C3)=CC4=C3OCO4
325	68370-47-8	0.151017	O=C(O[C@@]1([H])[C@@]2([H])CCC(C)=C3CC[C@@](C)(O)[C@@]31[H])C2=C
326	700-58-3	0.15004	O=C1[C@H]2C[C@@H]3C[C@@H](C[C@H]1C3)C2
327	95-71-6	0.150019	CC1=CC(O)=CC=C1O
328	538-24-9	0.149763	CCCCCCCCCCCC(OCC(OC(CCCCCCCCCCC)=O)COC(CCCCCCCCCCC)=O)=O
329	555-43-1	0.149763	O=C(OCC(COC(CCCCCCCCCCCCCCCCC)=O)OC(CCCCCCCCCCCCCCCCC)=O)CCCCCCCCCCCCCCCCC
330	19885-10-0	0.149618	C[C@]([C@@]1(C2=C([C@H](C)C[C@H](O)[C@@H](O)C(C)(O)C)CC1)C)(CC[C@@]3([H])C4(C)C)[C@]([C@H](C2)O)([H])[C@]3(CCC4=O)C
331	13201-14-4	0.148191	C[C@]12[C@@]([C@]([C@@](C)(O)C(CCC(C)(C)OC(C)=O)=O)([H])[C@H](O)C1)(CC([C@]3(C)[C@@]2([H])CC=C(C4(C)C)[C@@]3([H])C[C@H](O)C4=O)=O)C
332	2091-39-6	0.148073	CCCCC/C=C/C/C=C/CCCCCCCCCC(O)=O
333	506-21-8	0.148073	CCCCC/C=C/C/C=C/CCCCCCCC(O)=O
334	137551-39-4	0.147995	O=C(O)CC[C@@]1(C)[C@H](C(C)=C)CC=C2[C@]3(C)C[C@@H](O)[C@H]([C@H](C(O)=O)CC/C=C(C)\C)[C@@]3(C)CC=C21
335	26575-95-1	0.147414	C[C@]([C@@]1(C2=C([C@H](C)C[C@@H]([C@]3([H])C(C)(C)O3)OC(C)=O)CC1)C)(CC[C@@]4([H])C5(C)C)[C@]([C@H](C2)O)([H])[C@]4(CCC5=O)C
336	3158-56-3	0.147196	OC1=CC(O)=CC(CCCCCCCCCCCCCCC)=C1
337	6020-18-4	0.147128	C1(C(CC[N+]2=C1C=C(C=C3)C(C4=C3OCO4)=C2)=C5)=CC6=C5OCO6.[Cl-]
338	14898-79-4	0.146862	C[C@@H](O)CC
339	116384-24-8	0.1468	O=C(C1=CC=C(O)C=C1)CCC2=C(C=C(O)C=C2)OC
340	529-84-0	0.146759	O=C1C=C(C)C2=CC(O)=C(O)C=C2O1
341	18797-80-3	0.146749	CN1[C@]2([H])C(C(C[C@H](OC(C)=O)[C@]2(C)C3=C(C4=C(OCO4)C=C3)C1)=C5)=CC6=C5OCO6
342	465-18-9	0.146624	C[C@]12[C@@]([C@]([C@H](C(O)=O)CCC(C(C)C)=C)([H])[C@H](O)C1)(CC=C3C2=CC[C@](C4(C)C)([H])[C@@]3(CCC4=O)C)C
343	102036-29-3	0.146127	OC1=CC=C2C(OC[C@@](O)(CO)CC3=CC(O)=C(O)C=C23)=C1
344	595-15-3	0.146061	C[C@]12[C@]3(C([C@@]4([H])[C@](C)([C@@H](CC(C)(C)C4)O)CC3)=CC[C@]1([H])[C@@]5([C@@]([C@](C)([C@@H](O)CC5)CO)([H])CC2)C)C
345	1990-01-07	0.145933	OCC1=CC=CC=C1O
346	3658-77-3	0.145489	O=C1C(C)OC(C)=C1O
347	17290-70-9	0.14531	O=C1C=C(C2=CC=C(OC)C(OC)=C2)OC3=C(OC)C(OC)=CC(OC)=C13
348	179464-23-4	0.145263	C[C@@]12[C@]3([H])[C@](O[C@]4(CC[C@@H](C)CO4)[C@H]3C)([H])C[C@@]1([H])[C@@]5([H])[C@]([C@@]6([C@@](C[C@@H](O[C@]7([H])O[C@@H]([C@H](O[C@@]8([H])[C@@H]([C@H]([C@H](O)[C@@H](CO)O8)O[C@@]9([H])[C@@H]([C@H]([C@H](O)CO9)O)O)O[C@]%10([H])O[C@@H]([C@H](O)[C@H](O)[C@H]%10O)CO)[C@H](O)[C@H]7O)CO)CC6)([H])CC5)C)([H])CC2=O
349	496-16-2	0.145047	C12=CC=CC=C1CCO2
350	513-85-9	0.14496	CC(O)C(O)C
351	24347-58-8	0.14496	C[C@@H](O)[C@H](O)C
352	981-15-7	0.144829	C[C@@]1([C@@H]2O)[C@]([C@@]3([C@@H]4O)O)([H])[C@@]([C@](C5)([H])C4=C)(CO3)[C@@](OC5=O)([H])C[C@@]1([H])C(C)=CC2=O
353	466-07-9	0.144292	O[C@@]12[C@@]3([H])[C@@](CC[C@@]1([C@](C4=CC(OC4)=O)([H])CC2)C)([H])[C@@]5([C@](C[C@H](CC5)O[C@H]6[C@H]([C@@H]([C@H]([C@@H](O6)C)O)OC)O)([H])CC3)C
354	90-33-5	0.143991	O=C1C=C(C)C2=CC=C(O)C=C2O1
355	516-05-2	0.143963	O=C(O)C(C)C(O)=O
356	495-78-3	0.143934	O=C(O)CCC1=CC=CC=C1O
357	24063-71-6	0.143613	O[C@@]1(C2)/C(C[C@]3(O1)[C@@H](C)CC[C@@]3([H])C2=C)=C(C)/C
358	60-70-8	0.143263	O[C@H]1[C@H]([C@H](C2=C(C)C3=C(C=C2)[C@]4([H])CC=C(C[C@@H](O)CC5)[C@@]5(C)[C@@]4([H])C3)C)NC[C@@H](C)C1
359	569-92-6	0.143205	O=C1C(O)=C(C2=CC=C(O)C=C2)OC3=CC(OC)=CC(O)=C13
360	25650-68-4	0.143164	C[C@@]([C@]1([H])C[C@H]2O)(CC2)[C@]3([H])[C@](CC1=O)([H])[C@@](CC[C@@]4([H])[C@@]5([H])CN(C[C@H]6C)[C@](CC6)([H])[C@@H]4C)([H])[C@@]5([H])C3
361	86639-52-3	0.143075	O=C1[C@](O)(CC)C2=C(CO1)C(N3CC4=C(CC)C5=CC(O)=CC=C5N=C4C3=C2)=O
362	515-03-7	0.142255	CC1(C)CCC[C@@]2(C)[C@@]1([H])CC[C@](O)(C)[C@@H]2CC[C@@](C)(O)C=C
363	19121-58-5	0.142134	C[C@H](CC1)CN[C@]21O[C@@]3([H])C[C@@]4([H])[C@]5([H])CC=C6C[C@@H](O[C@@]7([H])[C@H](O[C@@]8([H])[C@H](O)[C@H](O)[C@@H](O)[C@H](C)O8)[C@@H](O[C@@]9([H])[C@H](O)[C@@H](O)[C@H](O)[C@@H](CO)O9)[C@@H](O)[C@@H](CO)O7)CC[C@]6(C)[C@@]5([H])CC[C@]4(C)[C@@]3([H])[C@@H]2C
364	1188-37-0	0.14189	O=C(O)CC[C@@H](C(O)=O)NC(C)=O
365	123-78-4	0.1417	CCCCCCCCCCCCC/C=C/[C@@H](O)[C@@H](N)CO
366	77228-71-8	0.141419	C=C([C@H](CC1)C2)[C@H](O)[C@@]32CC[C@]4([H])[C@@](C(O)=O)(C(O[K])=O)C[C@@H](O[C@@H]5[C@H]([C@@H]([C@H]([C@H](CO)O5)OS(=O)(O[K])=O)OS(=O)(O[K])=O)OC(CC(C)C)=O)C[C@@]4(C)[C@@]31[H]
367	1247-97-8	0.141302	O=C1C(OC)=C(C2=CC=C(OC)C(OC)=C2)OC3=CC(OC)=CC(OC)=C13
368	6753-98-6	0.141233	C/C1=C\CC(C)(C)/C=C/C/C(C)=C/CC1
369	4707-32-8	0.14085	O=C(C1=C2OC(C)(C)CC1)C(C3=C2C=CC=C3)=O
370	26342-66-5	0.140638	CC1(C)[C@@H]2[C@@H](O2)[C@]3([H])[C@]1(O)[C@H](O)C[C@@](C[C@@](C)(O)[C@]4([H])CC5)([C@]4([H])O)[C@]5([H])[C@@]3(C)O
371	4707-33-9	0.140623	O=C(C1=C2OC(C)(C)CC1)C3=C(C2=O)C=CC=C3
372	545-46-0	0.140551	CC1(C)[C@@H](O)CC[C@]2(C)[C@@]3([H])CC=C4[C@]5([H])[C@@H](C)[C@H](C)CC[C@@](CO)5CC[C@](C)4[C@@](C)3CC[C@@]12[H]
373	53947-92-5	0.140392	O=C1C(C2=CC=C3C(C=CC(C)(C)O3)=C2)=COC4=CC(O)=CC=C14
374	3804-70-4	0.139345	O=C1C=CC2=CC=C(O[C@H](C(C)(O)C)C3)C3=C2O1
375	35730-78-0	0.138994	C=C([C@H]1O)[C@]([C@@]2([H])C1)([H])[C@](OC3=O)([H])[C@@](C3=C)([H])[C@@H](OC(C(CO)=C)=O)CC2=C
376	38647-11-9	0.138987	O=C([C@@]1([C@H]2O1)C(C)C)[C@]34O[C@H]3C[C@@]([H])(C5=C(CC6)C(OC5)=O)[C@@]6(C)[C@]47[C@H]2O7
377	5578-73-4	0.138455	C[N+]1=CC2=C3C(OCO3)=CC=C2C(C=CC4=C5)=C1C4=CC6=C5OCO6.[Cl-]
378	122-32-7	0.138358	O=C(CCCCCCC/C=C\CCCCCCCC)OC(COC(CCCCCCC/C=C\CCCCCCCC)=O)COC(CCCCCCC/C=C\CCCCCCCC)=O
379	126-17-0	0.138309	C[C@H](CC1)CN[C@]21O[C@@]3([H])C[C@@]4([H])[C@]5([H])CC=C6C[C@@H](O)CC[C@]6(C)[C@@]5([H])CC[C@]4(C)[C@@]3([H])[C@@H]2C
380	593-08-8	0.138301	CCCCCCCCCCCC(C)=O
381	112-12-9	0.138301	CC(CCCCCCCCC)=O
382	34208-98-5	0.138233	C[C@H]1C[C@@](C(/C(C)=C\[C@@H](C2(C)C)[C@@H]2C[C@@H](O)C([C@@H]3O)=C)=O)(O)[C@]3([H])[C@H]1O
383	73069-13-3	0.138008	O=C1C(C)=C(C[C@@]23[H])C(O1)=C[C@@]3(C)CCCC2=C
384	66280-25-9	0.137625	OC1=C(OC)C(OC)=C(C2=C(OC)C(OC)=C(O)C=C2CC(C)C(C)C3)C3=C1
385	549-21-3	0.137541	O=C(C1=C(OC)C(OC)=CC=C1C=C23)N2CCC(C3=C4)=CC5=C4OCO5
386	30220-46-3	0.137353	O[C@@]([C@@H](C(CO)=C[C@@]1([H])[C@H](C2(C)C)[C@H]2C3)O)([C@H]4O)[C@]([C@@H]3C)(C=C4C)C1=O
387	473-15-4	0.137263	C[C@]12[C@@](C(CCC2)=C)([H])C[C@H](C(C)(O)C)CC1
388	32449-98-2	0.137153	C[C@@H]1[C@@]2(CC[C@@H](C)CN2)O[C@](C[C@@]3([H])[C@@](CC=C4[C@@]5(CC[C@H](O[C@]([C@@H]([C@@H](O)[C@@H]6O[C@@](O[C@@H](C)[C@H](O)[C@H]7O)([H])[C@@H]7O)O)([H])O[C@@H]6CO)C4)C)([H])[C@]5([H])CC8)([H])[C@@]1([H])[C@]38C
389	7336-33-6	0.137045	CC(N[C@H](C1=C2)CCC3=CC(O)=C(OC)C(OC)=C3C1=CC=C(OC)C2=O)=O
390	10482-56-1	0.136925	OC(C)(C)[C@@H]1CC=C(C)CC1
391	98-55-5	0.136925	OC(C)(C)C1CC=C(C)CC1
392	142-47-2	0.136704	O=C(O[Na])CC[C@H](N)C(O)=O
393	22327-82-8	0.136523	OC([C@]1(CCC(C)(C)C2)[C@]2([H])C3=CC[C@@]4([H])[C@@](C)(CC[C@]5([H])[C@@]4(C[C@H](O)[C@H](O)C5(CO)CO)C)[C@]3(C)C[C@H]1O)=O
394	30636-90-9	0.136518	C[C@]([C@@](C[C@H]1O)([H])[C@]2(CC[C@@H]3O)C)(CC[C@@]2([H])C3(C)C)[C@]4([C@@]1([H])[C@]([C@@](C)(O)CC/C=C(C)/C)([H])CC4)C
395	7755-01-03	0.136518	C[C@]([C@@](C[C@H]1O)([H])[C@]2(CC[C@@H]3O)C)(CC[C@@]2([H])C3(C)C)[C@]4([C@@]1([H])[C@]([C@](C)(O)CC/C=C(C)/C)([H])CC4)C
396	6199-67-3	0.136481	O[C@H](C1)[C@@]([C@@](C)(O)C(/C=C/C(OC(C)=O)(C)C)=O)([H])[C@](C2)(C)[C@]1(C)[C@]3([H])CC=C4C(C)(C)C([C@@H](O)C[C@@]4([H])[C@]3(C)C2=O)=O
397	620-92-8	0.136219	OC1=CC=C(CC2=CC=C(O)C=C2)C=C1
398	36752-54-2	0.13607	CCCCCCCCC/C=C/C(CCC1=CC=C(O)C(OC)=C1)=O
399	36700-45-5	0.13607	CCCCCCC/C=C/C(CCC1=CC=C(O)C(OC)=C1)=O
400	141360-89-6	0.136034	C=C(C(C)C)C[C@@H](O)[C@](C)(O)[C@H]1CC[C@@]2(O)C3=CC([C@]4([H])C[C@@H](O)[C@@H](O)C[C@]4(C)[C@@]3([H])CC[C@]12C)=O
401	7660-25-5	0.135838	O[C@H]1[C@@H](O)[C@H](O)[C@@](O)(CO)OC1
402	54522-53-1	0.135601	C[C@@]12[C@]3([H])[C@](O[C@@](CC[C@@H](C)CO[C@@H]4O[C@@H]([C@@H](O)[C@H](O)[C@H]4O)CO)(OC)[C@H]3C)([H])C[C@@]1([H])[C@@]5([H])[C@]([C@@]6(C(C[C@@H](O[C@@]7([H])[C@@H]([C@H]([C@H](O)[C@@H](CO)O7)O[C@]8([H])O[C@@H]([C@@H](O)[C@H](O)[C@H]8O)CO)O[C@@]9([H])[C@@H]([C@@H]([C@@H](O)[C@H](C)O9)O)O)CC6)=CC5)C)([H])CC2
403	477-30-5	0.135564	O=C1C=C2[C@@H](NC)CCC3=CC(OC)=C(OC)C(OC)=C3C2=CC=C1OC
404	61153-77-3	0.135459	O=C1C=C(C2=CC=C(O)C=C2)OC3=CC(O)=C(C/C=C(C)\C)C=C13
405	1196-01-6	0.135005	O=C1[C@](C2)([H])C(C)(C)[C@]2([H])C(C)=C1
406	108392-02-5	0.13494	CCCCCCCC/C=C\CCCCCCCC(O[C@@H](COP(O)(O[Na])=O)COC(CCCCCCC/C=C\CCCCCCCC)=O)=O
407	483-43-2	0.134292	COC1=C(OC)C2=C[N+]3=C(C4=CC(OC)=C(O)C=C4CC3)C=C2C=C1.[OH-]
408	79-33-4	0.133852	C[C@H](O)C(O)=O
409	50-21-5	0.133852	CC(O)C(O)=O
410	1575-74-2	0.133628	C=CCC(C)C(O)=O
411	482-82-6	0.133476	O=C1C=C(C2=CC=CC=C2)C3=CC(O)=C(O)C=C3O1
412	2348-82-5	0.13293	O=C1C(OC)=CC(C2=C1C=CC=C2)=O
413	555-66-8	0.132781	OC1=C(OC)C=C(CCC(/C=C/CCCCC)=O)C=C1
414	57-87-4	0.13278	C[C@H](C(C)C)/C=C/[C@@H](C)[C@H]1CC[C@@]2([H])C3=CC=C4C[C@@H](O)CC[C@]4(C)[C@@]3([H])CC[C@]12C
415	735-46-6	0.132772	OC1=C2C(OC(C)(C)[C@@H](O)C2)=CC3=C1C(C=C(C)O3)=O
416	1257-08-5	0.132725	O=C(O[C@H]1[C@@H](C2=CC=C(O)C(O)=C2)OC3=CC(O)=CC(O)=C3C1)C4=CC(O)=C(O)C(O)=C4
417	130405-40-2	0.132725	O=C(O[C@H]1[C@H](C2=CC=C(O)C(O)=C2)OC3=CC(O)=CC(O)=C3C1)C4=CC(O)=C(O)C(O)=C4
418	50773-41-6	0.1326	C[C@H](CC1)CO[C@]21O[C@@]3([H])C[C@@]4([H])[C@@]5([H])[C@]([C@](CC[C@H](O[C@]6([H])O[C@H](CO)[C@@H](O[C@]7([H])O[C@@H](CO)[C@H](O)[C@H]7O)[C@H](O)[C@H]6O[C@@]8([H])[C@H](O)[C@H](O)[C@@H](O)[C@H](C)O8)C9)(C)C9=CC5)([H])CC[C@]4(C)[C@@]3([H])[C@@H]2C
419	55659-75-1	0.1326	C[C@@]12[C@]([C@@H]3C)([H])[C@](O[C@]34CC[C@@H](C)CO4)([H])C[C@@]1([H])[C@@](CC=C5[C@@]6(CC[C@H](O[C@@](O[C@H](CO)[C@@H](O[C@]([C@@H]([C@@H](O)[C@@H]7O)O)([H])O[C@@H]7CO)[C@@H]8O)([H])[C@@H]8O[C@@](O[C@@H](C)[C@H](O)[C@H]9O)([H])[C@@H]9O)C5)C)([H])[C@]6([H])CC2
420	26575-93-9	0.132374	C[C@@]([C@]([C@@H](O)C1)([H])[C@]2(CCC3=O)C)(CC[C@@]2([H])C3(C)C)[C@](C1=C([C@H](C)C[C@@H]([C@]4([H])C(C)(C)O4)OC(C)=O)C5=O)(C5)C
421	26116-89-2	0.132241	CC(O[C@H]1C[C@]23C[C@](O)(C)[C@H](CC[C@H]3[C@@](O)(C)[C@@H]4[C@]1(O)C(C)(C)[C@@H]5[C@H]4O5)[C@@H]2O)=O
422	13395-02-3	0.13222	O=C1NC2=C(C3=C4C(C(OC)=CC=C4)=C2)C1=CC5=C3OCO5
423	529-53-3	0.132079	O=C1C=C(C2=CC=C(O)C=C2)OC3=CC(O)=C(O)C(O)=C13
424	97230-47-2	0.131562	CC(C)(C1=CC[C@@]2([H])[C@@]3(C[C@@H](O)[C@]([C@]3(C4)C)([H])[C@@](C)(O5)C(C=C5C(C)C)=O)C)[C@H](O[C@H]6[C@@H]([C@H]([C@@H](CO6)O)O)O[C@H]7[C@@H]([C@@H]([C@H]([C@H](C)O7)O)O)O)CC[C@@]1([H])[C@]2(C)C4=O
425	1135-66-6	0.131547	CC1(C)[C@]23CC[C@](C3)([H])C(C)(C)C2=CCC1
426	87-66-1	0.131512	OC1=CC=CC(O)=C1O
427	465-11-2	0.131186	C[C@]([C@@H](C(C=C1)=COC1=O)CC2)(C[C@@H](O)[C@@]3([H])[C@@]4([H])CC[C@@]5([H])[C@@]3(CC[C@H](O)C5)C)[C@]24O
428	22139-77-1	0.131072	OC1=CC(/C=C/C2=CC=CC=C2)=CC(O)=C1
429	134-04-3	0.131008	OC1=CC=C(C2=C(O)C=C3C(C=C(O)C=C3O)=[O+]2)C=C1.[Cl-]
430	486-63-5	0.130931	O=C1C(C2=CC=C(O)C=C2)=COC3=CC(OC)=CC=C13
431	25161-41-5	0.130733	O=C(CC(C)(C)OC(C)=O)O[C@@H]1[C@]2(CO2)[C@]([C@@H]3OC(CC(C)C)=O)([H])C(C(COC(C)=O)=CO3)=C1
432	2758-18-1	0.13073	O=C1C=C(C)CC1
433	56973-41-2	0.130593	C[C@@]12[C@]3([H])[C@@]([C@@]4([H])[C@](CC3)([C@@](CC4)([H])[C@@H]([C@@]5([H])CC(C)=C(C(O5)=O)C)C)C)([H])[C@H]6[C@@H]([C@]1(CC=CC2=O)O)O6
434	32383-76-9	0.130588	OC1=CC=C2[C@@](OC3=CC(OC)=CC=C34)([H])[C@@]4([H])COC2=C1
435	451-13-8	0.129942	O=C(O)CC1=CC(O)=CC=C1O
436	123-07-9	0.129908	OC1=CC=C(CC)C=C1
437	19057-60-4	0.129855	O[C@@H]1[C@@H](O)[C@H](C)O[C@@]([H])(O[C@H]2[C@H](O)[C@@H](O[C@]3([H])O[C@@H](C)[C@H](O)[C@@H](O)[C@H]3O)[C@@](O[C@@H]4CC5=CC[C@]([C@]([H])(C[C@@]6([H])[C@]7([H])[C@H](C)[C@]8(OC[C@H](C)CC8)O6)[C@]7(C)CC9)([H])[C@@]9([H])[C@@]5(C)CC4)([H])O[C@@H]2CO)[C@@H]1O
438	64-86-8	0.12977	CC(N[C@H](C1=C2)CCC3=CC(OC)=C(OC)C(OC)=C3C1=CC=C(OC)C2=O)=O
439	124-76-5	0.129571	C[C@@]([C@@H]1O)(CC[C@@H]2C1)C2(C)C
440	514-85-2	0.129512	CC(/C=C/C=C(\C=C\C1=C(CCCC(C)1C)C)C)=C\C=O
441	218916-52-0	0.12938	CC(O[C@@]1(C(/C(C)=C\[C@@H](C2(C)C)[C@@H]2CCC3=C)=O)[C@]([C@H]3OC(C)=O)([H])[C@@H](OC(C4=CC=CC=C4)=O)[C@@H](C)C1)=O
442	501-36-0	0.129186	OC1=CC=C(/C=C/C2=CC(O)=CC(O)=C2)C=C1
443	470-67-7	0.128892	CC(C12CCC(O2)(C)CC1)C
444	500-66-3	0.128843	OC1=CC(CCCCC)=CC(O)=C1
445	501-97-3	0.12866	C1=C(C=CC(=C1)O)CCC(O)=O
446	33464-71-0	0.128594	O=C1OC[C@H](CC2=CC=C(OC)C(OC)=C2)[C@]1(CC3=CC=C(O[C@H]4[C@@H]([C@H]([C@@H]([C@@H](CO)O4)O)O)O)C(OC)=C3)O
447	14901-07-6	0.128567	CC(/C=C/C1=C(C)CCCC1(C)C)=O
448	6665-67-4	0.12856	O=C1C=C(C2=CC=C(O)C=C2)OC3=CC=CC(O)=C13
449	466-26-2	0.128341	O[C@@H]1C23[C@@]4([H])[C@](COC)(CN(CC)C2C([C@]5(O)[C@]6([H])[C@@]3([H])C[C@@]([C@@H](OC)C5)([H])[C@@H]6O)[C@@H]4OC)CC1
450	542-32-5	0.128278	O=C(O)C(N)CCCC(O)=O
451	14191-95-8	0.128136	N#CCC1=CC=C(O)C=C1
452	1394-48-5	0.127986	O[C@@]12C3[C@]45[C@@]([C@@H]6O)([H])C1(CC([C@@]6([H])[C@H]2OC(C)=O)=C)C[C@@]7([H])[C@]4([H])[C@@](C)(C[C@H](OC(C)=O)C5)C[N@]37
453	22419-74-5	0.127944	O[C@@H]1[C@@](O2)(C)CC[C@@]2(C(C)C)C/C=C(C)/CC/C=C(C)/CC1
454	970-74-1	0.127843	O[C@H]1[C@@H](C2=CC(O)=C(O)C(O)=C2)OC3=CC(O)=CC(O)=C3C1
455	3371-27-5	0.127843	O[C@H]1[C@H](C2=CC(O)=C(O)C(O)=C2)OC3=CC(O)=CC(O)=C3C1
456	970-73-0	0.127843	O[C@@H]1[C@@H](C2=CC(O)=C(O)C(O)=C2)OC3=CC(O)=CC(O)=C3C1
457	2380-78-1	0.127763	OCCC1=CC=C(O)C(OC)=C1
458	101330-69-2	0.127699	COC1=CC(O)=CC(CCC2=CC(OC)=CC=C2)=C1
459	73-32-5	0.127566	N[C@@H]([C@@H](C)CC)C(O)=O
460	1956-12-02	0.127093	O=C(O)CCCN
461	100347-96-4	0.12677	CC(CC[C@@H]1[C@](C/C2=C(C)\C)([H])[C@]1(CC2=O)C)=O
462	13849-91-7	0.126495	OC([C@@]12[C@]([H])(C3=CC[C@]4([H])[C@]5(C)[C@@]([H])(CC[C@]4([C@@]3(CC2)C)C)C([C@H](CC5)O)(C)C)[C@]([C@@H](CC1)C)(C)O)=O
463	633-65-8	0.126464	COC1=C(OC)C2=C[N+]3=C(C(C(CC3)=C4)=CC5=C4OCO5)C=C2C=C1.[Cl-]
464	2734-47-6	0.125945	CC/C=C\C/C=C\C/C=C\C/C=C\C/C=C\CCCC(OC)=O
465	10309-37-2	0.125542	OC1=CC=C(/C=C/[C@](C)(C=C)CC/C=C(C)\C)C=C1
466	81571-72-4	0.125333	OC(C(O)=CC(C(OC[C@@H]1[C@@H]2[C@H](OC(C3=CC(O)=C(O)C(O)=C3)=O)[C@@H](OC(C4=CC(O)=C(O)C(O)=C4)=O)[C@H](OC(C5=CC(O)=C(O)C(O)=C5)=O)O1)=O)=C6C7=C(O)C(O)=C(O)C=C7C(O2)=O)=C6O
467	14531-52-3	0.124824	OC1=CC(CCC2=CC=CC=C2)=CC(O)=C1
468	502-69-2	0.12482	CC(CCCC(C)CCCC(C)CCCC(C)C)=O
469	82863-65-8	0.124811	O=C(C(CC1=CC=C(O)C=C1)N2)NC(CC(C)C)C2=O
470	27975-19-5	0.124414	C[C@]([C@]1([H])CC2)(CCC[C@@]1(C)C(O)=O)[C@@]3([H])[C@@]2(CC4=O)C[C@]4(C)CC3
471	18296-44-1	0.124261	O=C(CC(C)C)O[C@@H]1[C@]2(CO2)[C@]([C@@H]3OC(CC(C)C)=O)([H])C(C(COC(C)=O)=CO3)=C1
472	62949-77-3	0.124063	O=C1C(C/C=C(C)\C)=C(C2=C3C(C=CC(C)(C)O3)=C(O)C=C2)OC4=CC(O)=CC(O)=C14
473	205687-01-0	0.123864	CC(C)/C=C/CCCCC(OCC1=CC=C(O)C(OC)=C1)=O
474	541-91-3	0.122971	O=C1CC(C)CCCCCCCCCCCC1
475	3387-41-5	0.1228	CC(C12CCC(C1C2)=C)C
476	957-66-4	0.122695	C=C[C@@]1([C@]2([H])[C@](OC(C2=C)=O)([H])C3=C(OC=C3C)C1)C
477	37064-30-5	0.122416	OC1=C2C(O[C@H](C3=CC(O)=C(O)C=C3)[C@H](O)[C@H]2C4=C5C(C[C@@H](O)[C@@H](C6=CC(O)=C(O)C=C6)O5)=C(O)C=C4O)=C([C@H]7C8=C(O)C=C(O)C=C8O[C@H](C9=CC(O)=C(O)C=C9)[C@@H]7O)C(O)=C1
478	108524-94-3	0.122394	C[C@@]12C([C@@]3([H])[C@@](CC2)(CC[C@H]([C@]3(O)C)C)C(O)=O)=CC[C@@]4([H])[C@]1(CC[C@]5([H])[C@@]4(CC[C@@H]([C@]5(C)C(O)=O)O)C)C
479	20311-51-7	0.122269	C[C@H](CC1)CN[C@]21O[C@@]3([H])C[C@@]4([H])[C@]5([H])CC=C6C[C@@H](O[C@@]7([H])[C@H](O[C@@]8([H])[C@H](O)[C@H](O)[C@@H](O)[C@H](C)O8)[C@@H](O)[C@H](O[C@]9([H])O[C@@H](C)[C@H](O)[C@@H](O)[C@H]9O)[C@@H](CO)O7)CC[C@]6(C)[C@@]5([H])CC[C@]4(C)[C@@]3([H])[C@@H]2C
480	14101-61-2	0.122169	OC1=C(C)C(C)=C2C(CC[C@](CC/C=C(C)/CC/C=C(C)/CC/C=C(C)/C)(C)O2)=C1
481	501-52-0	0.12196	O=C(O)CCC1=CC=CC=C1
482	75288-96-9	0.121877	O=C(NCCCNCCCCNCCCNC(CCC1=CC=C(O)C(O)=C1)=O)CCC2=CC=C(O)C(O)=C2
483	50298-90-3	0.121643	C[C@@]([C@@](CC=C1[C@@]2([H])C[C@H](O)[C@@H](O)C1(C)C)([H])[C@@]2(C)C3=O)(C[C@@H](O)[C@]4([H])[C@@](C)(O)C(CCC(C)(O)C)=O)[C@@]4(C3)C
484	191729-45-0	0.121526	C[C@@]([C@@H]([C@@H](OC(C(C)CC)=O)[C@]1([H])[C@]23C)OC(C)=O)([C@@H]4C(C)=O)[C@]5(CC4)[C@@]1(CC[C@@]2([H])C[C@@H](O[C@@](O[C@H](C)[C@H]6O[C@@](O[C@H](C)[C@@H](O)[C@H]7OC)([H])[C@@H]7O)([H])C[C@H]6OC)CC3)O5
485	68030-18-2	0.121154	COC1=C(OC)C2=C[N+]3=C(C(C(CC3)=C4)=CC5=C4OCO5)C=C2C=C1.[Cl-].O
486	372-75-8	0.121047	N[C@@H](CCCNC(N)=O)C(O)=O
487	627-77-0	0.121047	NC(CCCNC(N)=O)C(O)=O
488	71963-77-4	0.120947	C[C@H]1[C@@H](OC)O[C@@]2([H])[C@]34[C@@]([C@H](C)CC[C@]41[H])([H])CC[C@@](O2)(C)OO3
489	475-20-7	0.120867	C=C1[C@@]2([H])CC[C@@]3([H])[C@]1(C)CCCC(C)(C)[C@@]23[H]
490	466-06-8	0.120865	O[C@@]([C@@]1(CC2)C)(CC[C@@H]1C(C=C3)=COC3=O)[C@@](CCC4=C[C@@H](O[C@@](O[C@@H](C)[C@H](O)[C@H]5O)([H])[C@@H]5O)CC6)([H])[C@@]2([H])[C@]46C
491	491-78-1	0.120767	O=C1C=C(C2=CC=CC=C2)OC3=CC=CC(O)=C13
492	4674-50-4	0.120463	O=C1C=C2CC[C@@H](C(C)=C)C[C@@]2(C)[C@H](C)C1
493	760-78-1	0.120446	CCCC(N)C(O)=O
494	125536-25-6	0.120375	CC1=C(OC)C2=CC=C(C3=CC=CC=C3)[O+]=C2C=C1O.O=Cl(=O)([O-])=O
495	125675-09-4	0.120207	O=C1OCC(CC[C@@]2(C)[C@H](C)CC[C@@]3(COC(C)=O)C(CO)=C[C@@H](O)C[C@]23[H])=C1
496	951-78-0	0.120023	O=C(N1)N([C@H]2C[C@H](O)[C@@H](CO)O2)C=CC1=O
497	33626-08-3	0.119955	OC1=CC(O)=CC(/C=C/C2=CC=C(OC)C=C2)=C1
498	18674-16-3	0.119524	C[C@]([C@@]1(C2=C([C@H](C)C[C@H](O)[C@H](C(C)(O)C)OC(C)=O)CC1)C)(CC[C@@]3([H])C4(C)C)[C@]([C@H](C2)O)([H])[C@]3(CCC4=O)C
499	80651-76-9	0.119518	C/C(C)=C/C[C@](C1=CC=C(O)C=C1O2)(OC3=CC(O)=C([C@@H](C=C(C)C[C@@H]4C(C=CC(O)=C5)=C5O)[C@@H]4C(C(C=CC(O)=C6)=C6O)=O)C(O)=C3C7=O)[C@]27O
500	62201-71-2	0.119478	O=C([C@]12CCCC(C)(C)[C@]1([H])CCC3=C2C(O)=C(OC)C(C(C)C)=C3)O
501	5240-95-9	0.119415	O=C1C(O)=C(C2=CC=C(O)C=C2)OC3=C(CCC(C)(O)C)C(O)=CC(O)=C13
502	18486-69-6	0.119368	CC1([C@@H]2C(C=O)=CC[C@H]1C2)C
503	137551-38-3	0.119302	C[C@]12[C@@]([C@]([C@H](C(O)=O)CCC(C(C)C)=C)([H])[C@H](O)C1)(CC=C3C2=CC[C@@H](C(C)=C)[C@]3(C)CCC(O)=O)C
504	555-10-2	0.118911	CC(C(C=C1)CCC1=C)C
505	19685-09-7	0.118896	O=C1[C@](O)(CC)C2=C(CO1)C(N3CC4=CC5=CC(O)=CC=C5N=C4C3=C2)=O
506	64439-81-2	0.118896	O=C1C(O)(CC)C2=C(CO1)C(N3CC4=CC5=CC(O)=CC=C5N=C4C3=C2)=O
507	99-49-0	0.118851	O=C1C(C)=CCC(C(C)=C)C1
508	6485-40-1	0.118851	O=C1C(C)=CC[C@@H](C(C)=C)C1
509	13040-46-5	0.118829	O[C@@]12[C@@](CO[C@@H]2C3=CC=C(OCO4)C4=C3)([H])[C@@H](C5=CC=C(OCO6)C6=C5)OC1
510	958-09-8	0.118789	NC1=NC=NC2=C1N=CN2[C@H]3C[C@H](O)[C@@H](CO)O3
511	71939-50-9	0.118634	O[C@@H]1[C@H](C)[C@]2([H])CC[C@@H](C)[C@]3([H])CC[C@@](O4)(C)OO[C@]32[C@]4([H])O1
512	123-08-0	0.118608	O=CC1=CC=C(O)C=C1
513	702-23-8	0.118313	OCCC1=CC=C(OC)C=C1
514	130-15-4	0.118312	O=C1C=CC(C2=C1C=CC=C2)=O
515	560-09-8	0.118309	O=C([C@]1(C)C(C)(C)[C@H](C(O)=O)CC1)O
516	485-35-8	0.118019	O=C1N(C[C@@]2([H])C[C@]3([H])CNC2)C3=CC=C1
517	786593-06-4	0.117812	O=C(OC[C@]1(C)[C@H](OC(CCC(O)=O)=O)CC[C@@]2(C)[C@H](/C=C/C3=CCOC3=O)C(CC[C@]12[H])=C)CCC(O)=O
518	3606-45-9	0.117676	CN1C2=C(C=C(OCO3)C3=C4)C4=CC=C2C5=CC=C6C(OCO6)=C5C1
519	1077-28-7	0.117534	O=C(O)CCCCC1SSCC1
520	626-89-1	0.117525	CC(C)CCCO
521	56083-03-5	0.117522	O=C(C1=CC=C2C(C=CC(C)(C)O2)=C1O)/C=C/C3=CC=C(O)C=C3
522	52801-22-6	0.117522	O=C(C1=CC=C2C(C=CC(C)(C)O2)=C1O)/C=C/C3=CC=C(O)C=C3
523	50773-42-7	0.117511	C[C@@]12[C@]3([H])[C@](O[C@]4(CC[C@@H](C)CO4)[C@H]3C)([H])C[C@@]1([H])[C@@]5([H])[C@]([C@@]6(C(C[C@@H](O[C@@]7([H])[C@@H]([C@H]([C@H](O[C@@]8([H])[C@@H]([C@@H]([C@@H](O[C@@]9([H])[C@@H]([C@@H]([C@@H](O)[C@H](C)O9)O)O)[C@H](C)O8)O)O)[C@@H](CO)O7)O)O[C@@]%10([H])[C@@H]([C@@H]([C@@H](O)[C@H](C)O%10)O)O)CC6)=CC5)C)([H])CC2
524	62596-29-6	0.117082	O=C1C2=C(O)C=C3C(C=CC(C)(C)O3)=C2OC(C4=CC=C(O)C=C4O)=C1C/C=C(C)\C
525	20362-31-6	0.116871	O[C@H]1[C@H](O)[C@@H](CO)O[C@@H](OC2=C(OC)C=C(C[C@H]3C(OC[C@@H]3CC4=CC(OC)=C(OC)C=C4)=O)C=C2)[C@@H]1O
526	823214-06-8	0.116871	COC1=C(O[C@@H]2O[C@@H]([C@@H](O)[C@H](O)[C@H]2O)CO)C=CC(C[C@H]3[C@@H](C(OC3)=O)CC4=CC(OC)=C(OC)C=C4)=C1
527	13677-79-7	0.116868	O=CC1=CC(O)=C(O)C(O)=C1
528	6468-55-9	0.116484	O=C1C2=C(OC3=CC(O)=C(O)C=C32)C4=C(O)C=C(O)C=C4O1
529	765-69-5	0.116246	CC1C(CCC1=O)=O
530	16682-12-5	0.116238	N[C@H](CCCN)C(O)=O.[H]Cl
531	58436-28-5	0.11591	OC1=CC(CCC2=CC=C(O)C=C2)=CC(O)=C1
532	26046-90-2	0.115844	OC([C@@H](N)C[Se]C)=O
533	6379-73-3	0.115567	CC(C1=CC=C(C)C(OC)=C1)C
534	928-96-1	0.115522	CC/C=C\CCO
535	112-79-8	0.115432	CCCCCCCC/C=C/CCCCCCCC(O)=O
536	593-39-5	0.115432	CCCCCCCCCCC/C=C\CCCCC(O)=O
537	693-72-1	0.115432	CCCCCC/C=C/CCCCCCCCCC(O)=O
538	506-33-2	0.115432	CCCCCCCC/C=C/CCCCCCCCCCCC(O)=O
539	112-80-1	0.115432	CCCCCCCC/C=C\CCCCCCCC(O)=O
540	506-37-6	0.115432	CCCCCCCC/C=C\CCCCCCCCCCCCCC(O)=O
541	373-49-9	0.115432	CCCCCC/C=C\CCCCCCCC(O)=O
542	5561-99-9	0.115432	CCCCCCCC/C=C\CCCCCCCCCC(O)=O
543	63038-10-8	0.115373	O=C1O[C@@H](CCCC)C2=C1C=CCC2
544	54522-52-0	0.115356	C[C@@]1([C@]([C@@H]2C)([H])[C@](O[C@]2(OC)CC[C@@H](C)CO[C@@H]([C@@H]([C@@H](O)[C@@H]3O)O)O[C@@H]3CO)([H])C4)[C@]4([H])[C@@](CC=C5[C@@]6(CC[C@H](O[C@@](O[C@H](CO)[C@@H](O[C@@](O[C@@H](C)[C@H](O)[C@H]7O)([H])[C@@H]7O)[C@@H]8O)([H])[C@@H]8O[C@@](O[C@@H](C)[C@H](O)[C@H]9O)([H])[C@@H]9O)C5)C)([H])[C@]6([H])CC1
545	54706-99-9	0.11531	O=C1[C@@]2(C=C(C)[C@@H]3O)[C@]3(O)[C@H](O)C(C)=C[C@@]1([H])[C@@]4([H])[C@@](C4(C)C)([H])C[C@H]2C
546	4143-64-0	0.115225	O=C1C=C(C2=CC=C(O)C(O)=C2)OC3=CC=CC=C13
547	98665-20-4	0.11506	C[C@]12C3=C(C(C[C@@]1([C@](CC2=O)([H])[C@@](C)(O)CC(C[C@@H](C)C(O)=O)=O)C)=O)[C@@]4([C@@](C(C)([C@H](CC4)O)C)([H])C[C@@H]3O)C
548	3416-18-0	0.11506	O=C1NC2=C(C=C(O)C=C2)C1
549	641-39-4	0.114757	O=C1CCC[C@]2([H])[C@@]3([H])CCCN4[C@]3([H])[C@](CCC4)([H])CN21
550	519-02-8	0.114757	O=C1CCC[C@]2([H])[C@@]3([H])CCCN4[C@@]3([H])[C@](CCC4)([H])CN21
551	6882-68-4	0.114757	O=C1CCC[C@]2([H])[C@@]3([H])CCCN4[C@@]3([H])[C@@](CCC4)([H])CN21
552	562-74-3	0.114456	CC1=CCC(C(C)C)(O)CC1
553	705-86-2	0.114284	O=C1CCCC(CCCCC)O1
554	13220-57-0	0.114267	O=C1C2=CC=CC=C2N3C(C4=CC=CC=C4N=C13)=O
555	58-55-9	0.114174	O=C(N1C)N(C)C2=C(N=CN2)C1=O
556	22688-78-4	0.114055	O[C@H]([C@H]([C@@H]([C@@H](C(O)=O)O1)O)O)[C@@H]1OC2=C(C3=CC=C(O)C=C3)OC4=CC(O)=CC(O)=C4C2=O
557	69363-14-0	0.114016	COC(C(OC)=C(OC)C=C1C[C@H](C)[C@H](C)C2)=C1C3=C2C=C(OC)C(OC)=C3O
558	490-31-3	0.11397	O=C1C(O)=C(C2=CC(O)=C(O)C(O)=C2)OC3=CC(O)=CC=C13
559	69558-55-0	0.113804	O=C(N[C@@H](C(C)C)C(N[C@H](C(O)=O)CC1=CC=C(O)C=C1)=O)[C@H](CC(O)=O)NC([C@H](CCCCN)NC([C@@H](N)CCCNC(N)=N)=O)=O
560	17990-42-0	0.113697	CC1(C)C(CC[C@]2(C)[C@@]3([H])CC=C4[C@]5([H])CC(C)(C)CC[C@@](C(O)=O)5CC[C@](C)4[C@@](C)3CC[C@@]12[H])=O
561	119-84-6	0.113344	O=C1CCC2=CC=CC=C2O1
562	544-64-9	0.113304	CCCC/C=C\CCCCCCCC(O)=O
563	156-38-7	0.113047	O=C(O)CC1=CC=C(O)C=C1
564	22338-71-2	0.112919	C[C@]([C@@]1([H])[C@]2(C[C@H](O)[C@@H]3O)C)(CC[C@@]2([H])[C@]3(C)CO)[C@@](C4=CC1)(C[C@@H](O)[C@]5(C(O)=O)[C@@]4([H])CC(C)(C)CC5)C
565	657-27-2	0.112849	N[C@@H](CCCCN)C(O)=O.[H]Cl
566	51446-62-9	0.112837	CCCCCCCCCCCCCCCCCC(OC[C@@H](OC(CCCCCCCCCCCCCCCCC)=O)COP(OC[C@H](N)C(O)=O)(O)=O)=O
567	469-59-0	0.112618	O=C1[C@]2([H])[C@]3(C)C(C[C@@H](O)CC3)=CC[C@@]2([H])[C@]4([H])CC[C@]5(O[C@@]6([H])[C@@]([C@H]5C)([H])NC[C@@H](C)C6)C(C)=C41
568	20137-37-5	0.112595	C[C@@]1(CO)[C@@H](O)CC[C@]2(C)[C@@]3([H])CC=C4[C@]5([H])[C@](C)(O)[C@H](C)CC[C@@](C(O)=O)5CC[C@](C)4[C@@](C)3CC[C@@]12[H]
569	20315-25-7	0.112409	O[C@H]1[C@@H](C2=CC=C(O)C(O)=C2)OC3=CC(O)=CC(O)=C3[C@@H]1C4=C5C(C[C@H](O)[C@@H](C6=CC=C(O)C(O)=C6)O5)=C(O)C=C4O
570	29106-49-8	0.112409	O[C@H]1[C@@H](C2=CC=C(O)C(O)=C2)OC3=CC(O)=CC(O)=C3[C@@H]1C4=C5C(C[C@@H](O)[C@@H](C6=CC=C(O)C(O)=C6)O5)=C(O)C=C4O
571	23567-23-9	0.112409	O[C@@H]1[C@@H](C2=CC=C(O)C(O)=C2)OC3=CC(O)=CC(O)=C3[C@H]1C4=C5C(C[C@H](O)[C@@H](C6=CC=C(O)C(O)=C6)O5)=C(O)C=C4O
572	2623-91-8	0.11221	CC[C@@H](N)C(O)=O
573	2550-26-7	0.112196	CC(CCC1=CC=CC=C1)=O
574	80-26-2	0.112184	CC(OC(C)(C1CC=C(C)CC1)C)=O
575	89318-88-7	0.11194	O=C(N[C@@H](C(C)C)C(N[C@H](C(O)=O)CC1=CC=C(O)C=C1)=O)[C@H](CC(O)=O)NC([C@H](CCCCN)NC([C@@H](N)CCCNC(N)=N)=O)=O.CC(O)=O
576	99-93-4	0.111865	CC(C1=CC=C(O)C=C1)=O
577	3877-86-9	0.111805	C[C@@]([C@@](CC=C(C(C)1C)[C@@]2([H])C[C@H](O)C1=O)([H])[C@@]2(C)C3=O)(C[C@@H](O)[C@]4([H])[C@@](C)(O)C(/C=C/C(C)(O)C)=O)[C@@]4(C3)C
578	3188-00-9	0.111749	O=C1C(C)OCC1
579	100-51-6	0.111084	OCC1=CC=CC=C1
580	524-12-9	0.111039	O=C1C2=C(OC3=CC(O)=C(O)C=C32)C4=C(O)C=C(OC)C=C4O1
581	3153-55-7	0.110747	OC1=C(OC)C2=C3C(CCN(C)[C@]3([H])CC4=CC=CC=C24)=C1
582	481-06-1	0.11069	O=C1[C@@H](C)[C@@](CC[C@@]2(C)C=CC(C(C)=C23)=O)([H])[C@]3([H])O1
583	607-80-7	0.110674	[H][C@@]12[C@@H](C3=CC=C(OCO4)C4=C3)OC[C@]1([H])[C@@H](C5=CC=C(OCO6)C6=C5)OC2
584	133-04-0	0.110674	[H][C@]12[C@](CO[C@@H]2C3=CC=C(OCO4)C4=C3)([H])[C@H](C5=CC=C(OCO6)C6=C5)OC1
585	548-77-6	0.110664	O=C1C(C2=CC=C(O)C=C2)=COC3=CC(O)=C(OC)C(O)=C13
586	56-87-1	0.110636	N[C@@H](CCCCN)C(O)=O
587	70-26-8	0.110606	N[C@@H](CCCN)C(O)=O
588	53350-26-8	0.110418	O=C1C=C(C2=CC(OC)=C(OC)C(OC)=C2)OC3=CC(OC)=CC(OC)=C13
589	10210-17-0	0.110245	OCCCC1=CC=C(O)C=C1
590	21499-66-1	0.110062	O[C@@]1([C@H]2O)[C@@]34[C@@]([C@@H](O)[C@H](O)[C@]1(OC4)C)([H])[C@]([C@@](C(C)=CC5=O)([H])C[C@@]3([H])OC2=O)([C@@H]5O)C
591	61281-38-7	0.109146	C[C@H]1CC2=CC(OC)=C(OC)C(OC)=C2C3=C(OC)C(OC)=C(OC)C=C3C[C@H]1C
592	476-70-0	0.109127	OC1=C(OC)C2=C3C(CCN(C)[C@@]3([H])CC4=CC(O)=C(OC)C=C24)=C1
593	19202-36-9	0.10887	O=C1C=C(C2=CC=C(O)C=C2)OC3=CC(O)=C(OC4=CC=C(C5=CC(C6=C(O)C=C(O)C=C6O5)=O)C=C4)C(O)=C13
594	551-08-6	0.108863	O=C1O/C(C2=C1C=CC=C2)=C\CCC
595	19716-61-1	0.108702	O=C1N2C(C3=CC(OCO4)=C4C=C3CC2)=CC5=CC=C6C(OCO6)=C15
596	54999-07-4	0.108502	CC(O[C@@H]1[C@]2([C@](CCC2=O)([H])[C@H](C)C[C@@](O3)([H])[C@@]1([H])C(C3=O)=C)C)=O
597	98474-78-3	0.10837	C[C@]([C@@](C[C@H]1O)([H])[C@]2(CC[C@@H]3O)C)(C[C@H](O[C@]([C@@H]([C@@H](O)[C@@H]4O)O)([H])O[C@@H]4CO)[C@@]2([H])C3(C)C)[C@]5([C@@]1([H])[C@]([C@]6(O[C@@H](C(C)(O)C)CC6)C)([H])CC5)C
598	82508-35-8	0.108166	CC(O[C@]12[C@@]3(CC=C(C(O)=O)CC2)C(O[C@@](/C=C/C=C(C)/C(O)=O)(C)[C@]1([H])CC3)=O)=O
599	623-05-2	0.107915	OCC1=CC=C(O)C=C1
600	500-99-2	0.107901	OC1=CC(OC)=CC(OC)=C1
601	472-20-8	0.107702	CC1=C(CO)C(C)(C)CCC1
602	16837-52-8	0.107353	O=C1CCC[C@]2([H])[C@@]3([H])CCC[N@@+]4([O-])[C@@]3([H])[C@](CCC4)([H])CN21
603	54809-74-4	0.107353	O=N12[C@]3([H])[C@@](CCC2)([H])[C@]4([H])N(C(CCC4)=O)C[C@@]3([H])CCC1
604	51225-30-0	0.107352	OC1=C(C2=O)C(OC=C2C3=CC=C(C=C3)O)=CC(O)=C1C/C=C(C)/C
605	486-86-2	0.106778	O=C1C=CC=C2N1C[C@]3([H])CN(C)C[C@@]2([H])C3
606	95258-14-3	0.106738	O[C@@]1([C@H]2O)[C@@]34[C@@]([C@@H](O)[C@H](O)[C@]1(OC4)CO)([H])[C@]([C@@](C(C)=CC5=O)([H])C[C@@]3([H])OC2=O)([C@@H]5O)C
607	3081-61-6	0.106624	OC([C@@H](N)CCC(NCC)=O)=O
608	97-59-6	0.10602	O=C(N)NC(C(N1)=O)NC1=O
609	728-61-0	0.105954	O=C1C2=C[C@@](C3=C(OC=C3C)C/C(C)=C/CC2)([H])O1
610	84-65-1	0.105836	O=C1C2=C(C=CC=C2)C(C3=CC=CC=C13)=O
611	101020-89-7	0.105427	C=C1[C@@](CC[C@H]2C)([H])[C@@]([C@@]2([H])CC3)(OO4)[C@@](OC1=O)([H])O[C@@]34C
612	143-19-1	0.105406	CCCCCCCC/C=C\CCCCCCCC(O[Na])=O
613	522-17-8	0.105388	O=C1[C@]2([H])[C@](COC3=CC(OC)=C(OC)C=C32)([H])OC4=C5C=CC(C)(C)OC5=CC=C14
614	156-39-8	0.105322	O=C(O)C(CC1=CC=C(O)C=C1)=O
615	6880-91-7	0.105258	CN1C(C2=CC(OCO3)=C3C=C2C=C4)=C4C5=CC=C(OC)C(OC)=C5C1
616	128-37-0	0.105151	OC1=C(C(C)(C)C)C=C(C)C=C1C(C)(C)C
617	25514-31-2	0.105077	O=C([C@@]1([C@H]([C@H](O)[C@]2([H])[C@]3(C4)C)O)[C@@]([C@H](C5=O)OC(CC(C)C)=O)([H])[C@@]2([C@@](O5)([H])C[C@@]3([H])C(C)=C(O)C4=O)CO1)OC
618	150-76-5	0.10501	OC(C=C1)=CC=C1OC
619	23696-85-7	0.104959	C/C=C/C(C1=C(C)C=CCC1(C)C)=O
620	71-30-7	0.104663	O=C1NC=CC(N)=N1
621	554-62-1	0.104624	CCCCCCCCCCCCCC[C@@H](O)[C@@H](O)[C@@H](N)CO
622	518-82-1	0.104609	O=C1C2=C(C=C(C)C=C2O)C(C3=CC(O)=CC(O)=C31)=O
623	23013-84-5	0.104305	O=C1C2=C(OC3=CC(O)=CC=C32)C4=C(OC)C(C/C=C(C)\C)=C(O)C=C4O1
624	25127-29-1	0.104191	CN1CCC(C2=C3C4=CC=C(OC)C(OC)=C4C[C@@]12[H])=CC5=C3OCO5
625	91433-17-9	0.104155	O=C1C=C(C2=CC=C(O)C(C/C=C(C)\C)=C2)OC3=CC(O)=C(C/C=C(C)\C)C=C13
626	34086-50-5	0.104092	O=C1C2=C(O)C(C=CC(C)(C)O3)=C3C=C2OC=C1C4=CC=C(O)C=C4
627	1447-88-7	0.104028	O=C1C=C(C2=CC=C(O)C=C2)OC3=CC(O)=C(OC)C(O)=C13
628	4846-19-9	0.10396	COC1=C(OC)C2=C3C(CCN[C@]3([H])CC4=CC=CC=C24)=C1
629	29700-22-9	0.103886	OC1=CC=C(/C=C/C2=CC(O)=CC(O)=C2)C(O)=C1
630	21593-77-1	0.10385	N[C@@H](CSCC=C)C(O)=O
631	483-34-1	0.103796	OC(C=C1[C@@]2([H])N3CC4=C(C=CC(OC)=C4OC)C2)=C(C=C1CC3)OC
632	20601-85-8	0.103504	OC1=CC=C(CCC)C=C1C2=CC(CCC)=CC=C2O
633	76474-56-1	0.103339	O=C(/C=C(O)/C=C/C1=CC=C(O)C(OC)=C1)CCC2=CC=C(O)C(OC)=C2
634	7785-26-4	0.103294	CC1(C)[C@@]2([H])CC=C(C)[C@]1([H])C2
635	7785-70-8	0.103294	CC1(C)[C@]2([H])CC=C(C)[C@@]1([H])C2
636	552-59-0	0.103042	O=C1C(C2=CC=C(O)C=C2)=COC3=CC(OC)=CC(O)=C13
637	13161-75-6	0.102789	C/C=C(C)\C(O[C@@H]1C2=C3C(C=CC(O3)=O)=CC=C2OC(C)(C)[C@@H]1OC(C)=O)=O
638	109664-02-0	0.102332	O=C1C([C@@H](C)CO)=C(O)C(C2=C1C=CC3=C2CCCC3(C)C)=O
639	13159-28-9	0.102241	C=C(C)[C@@H]1CC[C@]2(C=O)CC[C@@]3(C)[C@]4(C)CC[C@@]5([H])C(C)(C)[C@@H](O)CC[C@]5(C)[C@@]4([H])CC[C@]3([H])[C@]21[H]
640	11024-24-1	0.101938	C[C@@]12[C@]([C@@H]3C)([H])[C@](O[C@]34CC[C@@H](C)CO4)([H])[C@@H](O)[C@@]1([H])[C@@](CC[C@]5([H])[C@@]6(C[C@@H](O)[C@H](O[C@]([C@@H]([C@@H](O)[C@H]7O[C@@](O[C@H](CO)[C@@H](O)[C@@H]8O[C@@](OC[C@@H](O)[C@@H]9O)([H])[C@@H]9O)([H])[C@@H]8O[C@@](O[C@H](CO)[C@H](O)[C@@H]%10O[C@]([C@@H]([C@@H](O)[C@@H]%11O)O)([H])O[C@@H]%11CO)([H])[C@@H]%10O)O)([H])O[C@@H]7CO)C5)C)([H])[C@]6([H])CC2
641	86764-11-6	0.101873	C[C@]([C@@]1(CC2)C)(C[C@H](O)[C@]1([H])[C@@]3(O[C@H](C(C)(O)C)CC3)C)[C@@](C[C@H](O[C@]([C@@H]([C@@H](O)[C@@H]4O)O)([H])O[C@@H]4CO)[C@@]5([H])C6(C)C)([H])[C@@]72[C@]5(CC[C@@H]6O[C@@](OC[C@@H](O)[C@@H]8OC(C)=O)([H])[C@@H]8O)C7
642	855-97-0	0.101735	O=C1C=C(C2=CC=C(OC)C(OC)=C2)OC3=C1C(OC)=CC(OC)=C3
643	553-84-4	0.101645	CC(C)CCC(C1=COC=C1)=O
644	1921-70-6	0.101603	CC(C)CCCC(C)CCCC(C)CCCC(C)C
645	24683-00-9	0.101253	COC1=NC=CN=C1CC(C)C
646	149-87-1	0.101175	O=C(C1NC(CC1)=O)O
647	7460-43-7	0.100981	O=C1C2=C(C=CC=C2)C(C3=CC(O)=C(C)C(OC)=C13)=O
648	53696-74-5	0.100846	OCC1=C2C(OC(C(C(C)=O)=C2)=O)=CC(O)=C1
649	34175-96-7	0.100834	O=C1[C@H](C)CC2=C1C(C)=C(CCO)C(C)=C2
650	17817-31-1	0.1008	O=C1C(C2=CC=C(O)C=C2)=COC3=CC(O)=C(O)C=C13
651	20562-02-1	0.100769	C[C@@]12[C@]3([H])[C@](N4[C@@](CC[C@H](C)C4)([H])[C@H]3C)([H])C[C@@]1([H])[C@@]5([H])[C@]([C@@]6(C(C[C@@H](O[C@@]7([H])[C@@H]([C@H]([C@@H](O)[C@@H](CO)O7)O[C@]8([H])O[C@@H]([C@@H](O)[C@H](O)[C@H]8O)CO)O[C@@]9([H])[C@@H]([C@@H]([C@@H](O)[C@H](C)O9)O)O)CC6)=CC5)C)([H])CC2
652	528-43-8	0.100578	OC1=CC=C(CC=C)C=C1C2=CC(CC=C)=CC=C2O
653	781658-23-9	0.100497	N[C@@H]([C@@H](C)C(O)C)C(O)=O
654	55399-93-4	0.100497	O[C@@H](C)[C@H](C)[C@H](N)C(O)=O
655	13476-25-0	0.100407	O=C(O[C@@]1([H])C2=C3OC=C2C)C4(CC/C=C(C)\C3)[C@@H]1O4
656	28282-25-9	0.100403	C[C@@]12C3=C(CC[C@]1([C@@]([C@@H](C(O)=O)CC/C=C(C)/C)([H])CC2)C)[C@@]4([C@@](C(C)(C(CC4)=O)C)([H])CC3)C
657	66056-30-2	0.100166	OC1=C(C=CC(C)(C)O2)C2=CC=C1C3=COC4=CC(O)=CC(O)=C4C3=O
658	485-72-3	0.100074	O=C1C(C2=CC=C(OC)C=C2)=COC3=CC(O)=CC=C13
659	471-53-4	0.099721	CC1(C)[C@@H](O)CC[C@]([C@@]1([H])CC[C@@]([C@@]2(CC[C@]3(CC[C@](C(O)=O)(C[C@]3(C2=C4)[H])C)C)C)5C)(C)[C@@]5([H])C4=O
660	1449-05-4	0.099721	CC1(C)[C@@H](O)CC[C@@]2(C)[C@@]1([H])CC[C@]([C@@](CC[C@]3(C)[C@]4([H])C[C@@](C)(C(O)=O)CC3)(C)C4=C5)(C)[C@]2([H])C5=O
661	491-67-8	0.0995821	O=C1C=C(C2=CC=CC=C2)OC3=CC(O)=C(O)C(O)=C13
662	84605-18-5	0.0994002	O[C@H]1CC[C@@]2(C3)[C@]([C@@H](O)C[C@]4([H])[C@@]23CC[C@@]5(C)[C@@]4(C)C[C@H](O)[C@]5([H])[C@@]6(C)O[C@@H](C(C)(C)O)CC6)([H])C1(C)C
663	78574-94-4	0.0994002	CC1(C)[C@@H](O)CC[C@]2(C3)[C@]43CC[C@]5(C)[C@@H]([C@](C)(O6)CC[C@H]6C(C)(O)C)[C@@H](O)C[C@](C)5[C@]4([H])C[C@H](O)[C@@]12[H]
664	18797-79-0	0.0992396	C[C@@]1(C(C=CC2=C3OCO2)=C3CN4C)[C@@]4([H])C(C=C(OCO5)C5=C6)=C6C[C@@H]1O
665	2034-65-3	0.0991914	O=C1C(O)=C(C2=CC=C(O)C=C2)OC3=CC(O)=CC=C13
666	303-97-9	0.0991235	O=C1C(OC)=C(OC)C(C(C)=C1C/C=C(C)/CC/C=C(C)/CC/C=C(C)/CC/C=C(C)/CC/C=C(C)/CC/C=C(C)/CC/C=C(C)/CC/C=C(C)/CC/C=C(C)\C)=O
667	6665-86-7	0.098829	O=C1C=C(C2=CC=CC=C2)OC3=CC(O)=CC=C13
668	62-57-7	0.0987685	NC(C)(C)C(O)=O
669	73340-41-7	0.0986323	COC1=C2O[C@]3([H])[C@](COC4=CC(O)=CC=C34)([H])C2=CC=C1OC
670	15486-33-6	0.0984404	O=C1C(O)=C(C2=CC=C(OC)C=C2)OC3=CC(OC)=CC(O)=C13
671	509-18-2	0.0983698	O[C@@H]1C(C(N(CC)C2)C3(O)[C@H]4OC)([C@@](C[C@@]5([H])[C@@H]6OC)([H])[C@@]6([H])[C@@]3(C[C@@H]5OC)O)[C@@]4([H])[C@@]2(COC)CC1
672	73069-14-4	0.0978798	O=C1C(C)=C(C[C@@]23[H])[C@@](C[C@@]3(C)CCCC2=C)([H])O1
673	77-52-1	0.0978466	CC1(C)[C@@H](O)CC[C@]2(C)[C@@]3([H])CC=C4[C@]5([H])[C@@H](C)[C@H](C)CC[C@@](C(O)=O)5CC[C@](C)4[C@@](C)3CC[C@@]12[H]
674	989-30-0	0.0978466	OC([C@]12[C@]([C@H]([C@H](C)CC2)C)([H])C3=CC[C@@]([C@@]4([C@@](C(C)([C@H](O)CC4)C)([H])CC5)C)([H])[C@]5(C)[C@]3(C)CC1)=O
675	2756-87-8	0.0972861	O=C(OC)/C=C/C(O)=O
676	480-20-6	0.0971264	O=C1C2=C(O)C=C(O)C=C2O[C@H](C3=CC=C(O)C=C3)[C@H]1O
677	23094-69-1	0.0970675	OC1=C(C2=C(C(OC[C@H]3O[C@@H](OC(C4=CC(O)=C(O)C(O)=C4)=O)[C@@H](O)[C@@H]([C@H]3O)OC5=O)=O)C=C(O)C(O)=C2O)C5=CC(O)=C1O
678	1143-70-0	0.0968902	O=C1C2=CC(O)=CC=C2C3=CC=C(O)C=C3O1
679	614-75-5	0.0968004	C1=CC=CC(=C1CC(O)=O)O
680	989-51-5	0.0967434	O=C(O[C@H]1[C@@H](C2=CC(O)=C(O)C(O)=C2)OC3=CC(O)=CC(O)=C3C1)C4=CC(O)=C(O)C(O)=C4
681	4233-96-9	0.0967434	O=C(O[C@H]1[C@H](C2=CC(O)=C(O)C(O)=C2)OC3=CC(O)=CC(O)=C3C1)C4=CC(O)=C(O)C(O)=C4
682	437-64-9	0.0967227	O=C1C=C(C2=CC=C(O)C=C2)OC3=CC(OC)=CC(O)=C13
683	545-47-1	0.0965871	C[C@]1([C@@]2(CC[C@@]3([H])C4(C)C)C)[C@@](CC[C@]2([H])[C@]3(CC[C@@H]4O)C)([H])[C@]([C@@H]5C(C)=C)([H])[C@](C)(CC5)CC1
684	80225-53-2	0.0965423	O=C1O[C@]2([H])[C@@H](O)C3=C(C(O)=C(O)C(C(C)C)=C3)[C@@]41CCCC(C)(C)[C@]24[H]
685	550-24-3	0.0964727	O=C1C(O)=C(CCCCCCCCCCC)C(C(O)=C1)=O
686	573-40-0	0.0964727	O=C1C(O)=C(CCCCCCCCCCCCC)C(C(O)=C1)=O
687	72463-77-5	0.0964523	C/C=C(C)\C(O[C@@H]1[C@H](OC(CC(C)C)=O)C2=C3C(C=CC(O3)=O)=CC=C2OC1(C)C)=O
688	78478-28-1	0.0964523	CC(C)CC(O[C@H]1C2=C(OC(C)(C)[C@H]1OC(/C(C)=C\C)=O)C=CC(C=C3)=C2OC3=O)=O
689	129277-38-9	0.0963956	O[C@H](C#CC#C/C=C/C)[C@@H](/C=C/CCCO)O[C@@H]([C@@H]([C@H]1O)O)O[C@@H]([C@H]1O)CO
690	18110-87-7	0.0962472	O=C1N2C3=C(N=CC=C3C4=C2C=CC=C4)C(OC)=C1OC
691	13063-04-2	0.096035	C[N+]1=CC2=CC(OC)=C(OC)C=C2C(C=CC3=C4)=C1C3=CC5=C4OCO5.[Cl-]
692	472-11-7	0.09553	C[C@@]12[C@]([C@@H]3C)([H])[C@](O[C@]34CC[C@@H](C)CO4)([H])C[C@@]1([H])[C@@](CC=C(C[C@@H](O)C5)[C@@]6([C@@H]5O)C)([H])[C@]6([H])CC2
693	874485-32-2	0.09553	C[C@@]12[C@]3([H])[C@@](C[C@@]1([H])[C@@]4([H])[C@]([C@@]5(C(C[C@H](C[C@H]5O)O)=CC4)C)([H])CC2)([H])O[C@]6(CCC(CO6)C)[C@H]3C
694	478-01-3	0.0952041	O=C1C=C(C2=CC=C(OC)C(OC)=C2)OC3=C(OC)C(OC)=C(OC)C(OC)=C13
695	82508-36-9	0.0951191	O[C@]12[C@@]3(CC=C(CC2)C(O)=O)C(O[C@@](C)([C@@H]1CC3)/C=C/C=C(C)/C(O)=O)=O
696	23720-80-1	0.0949335	O=C1C[C@@]2([H])OOC(C)(C)[C@@]2([H])[C@@]3(C)[C@H](C)CCC=C13
697	33627-28-0	0.0948092	C[C@]12[C@@]([C@@H](C[C@@](O3)([H])[C@](C(C3=O)=C)([H])[C@@H]2OC(C)=O)C)([H])[C@@H](OC(C)=O)C[C@@H]1O
698	520-18-3	0.0947668	OC1=C2C(OC(C3=CC=C(O)C=C3)=C(O)C2=O)=CC(O)=C1
699	626-48-2	0.0947321	O=C1NC(C=C(C)N1)=O
700	59887-89-7	0.0946235	O=C1C2=CC=C(O)C=C2OC=C1
701	25152-84-5	0.0942649	CCCCC/C=C/C=C/C=O
702	1078-61-1	0.0942096	O=C(O)CCC1=CC=C(O)C(O)=C1
703	7787-20-4	0.0940993	O=C1[C@](C2)(C)CC[C@]2([H])C1(C)C
704	16698-35-4	0.0940099	OC1=CC(C)=C2C(CC[C@](CCC[C@H](C)CCC[C@H](C)CCCC(C)C)(C)O2)=C1C
705	60047-17-8	0.0938235	C=CC(OC1C(C)(O)C)(CC1)C
706	89-86-1	0.0937981	O=C(O)C1=CC=C(O)C=C1O
707	153127-42-5	0.0937835	O=C1CC(C(C=C2)=CC(OC)=C2O)OC(/C=C/C(C=C3)=CC(OC)=C3O)=C1
708	16836-31-0	0.0936208	C[C@]1(CCC2)[C@@]3([H])[C@](C[C@H]4CC3)(CC[C@]1([H])C2(C)C)C[C@]4(O)CO
709	6066-49-5	0.0935276	O=C1OC(CCCC)C2=C1C=CC=C2
710	469-83-0	0.0934864	C[C@]12[C@@]3([H])[C@@]4(CC[C@]1([H])C5=C(OC=C5)CC2)C[C@@]([C@](CO)(O)C4)([H])CC3
711	131-01-1	0.0933431	COC([C@H]1[C@@]2([H])C[C@]3([H])C4=C(CCN3C[C@@]2([H])C[C@@H](OC(C5=CC(OC)=C(OC)C(OC)=C5)=O)[C@@H]1OC)C6=CC=CC=C6N4)=O
712	121-79-9	0.0932387	O=C(OCCC)C1=CC(O)=C(O)C(O)=C1
713	20086-06-0	0.0929779	O=C1OC2([H])C3([H])[C@](CC4([H])OC(C3([H])C4)=O)([H])C5(C)C1(C2)O[C@@H](C6=COC=C6)C5
714	38748-32-2	0.0925271	C[C@@]12[C@@]34[C@](O5)([C@@H]([C@](O6)(C(C)C)[C@@H]6[C@@H]3O4)O)[C@@H]5C[C@@]1([H])C7=C(C(OC7)=O)CC2
715	33171-05-0	0.0923936	O=C(CC(/C=C/C1=CC=C(O)C=C1)=O)/C=C/C2=CC=C(O)C=C2
716	24939-16-0	0.0923936	O=C(CC(/C=C/C1=CC=C(O)C=C1)=O)/C=C/C2=CC=C(O)C=C2
717	84676-88-0	0.092054	C[C@]([C@@]1(CC2)C)(C[C@H](O)[C@]1([H])[C@@]3(O[C@H](C(C)(O)C)CC3)C)[C@@](C[C@H](O[C@]([C@@H]([C@@H](O)[C@@H]4O)O)([H])O[C@@H]4CO)[C@@]5([H])C6(C)C)([H])[C@@]72[C@]5(CC[C@@H]6O[C@@](OC[C@@H](OC(C)=O)[C@@H]8O)([H])[C@@H]8OC(C)=O)C7
718	89-82-7	0.0918908	O=C1/C(CC[C@@H](C)C1)=C(C)/C
719	41060-15-5	0.0917504	O=C1C(C2=CC=C(O)C(C/C=C(C)\C)=C2)=COC3=CC(O)=CC=C13
720	1190-49-4	0.0916259	[H][C@](N)(CCCCNC(N)=O)C(O)=O
721	7432-28-2	0.0916059	O[C@]1(C)[C@@H](C)CC2=CC(OC)=C(OC)C(OC)=C2C3=C(OC)C(OC)=C(OC)C=C3C1
722	478-61-5	0.0915896	COC1=C(OC2=CC([C@]3([H])CC(C=C4)=CC=C4O5)=C(CCN3C)C=C2OC)C([C@@]6([H])CC7=CC=C(O)C5=C7)=C(CCN6C)C=C1OC
723	6402-36-4	0.0915215	O=C(O)/C=C/CCCCCCCCC(O)=O
724	2798-25-6	0.0914939	O=C1C2=C(OC3=C1C(O)=CC=C3O)C=C(OC)C=C2O
725	147419-93-0	0.0914817	C[C@]([C@@](C[C@H]1O)([H])[C@]2(CC[C@@H]3O)C)(C[C@H](O[C@@](O[C@H](CO)[C@@H](O)[C@@H]4O)([H])[C@@H]4O[C@@](O[C@@H](C)[C@H](O)[C@H]5O)([H])[C@@H]5O)[C@@]2([H])C3(C)C)[C@]6([C@@]1([H])[C@@H](C(CC/C=C(C)/C)=C)CC6)C
726	5289-74-7	0.0913071	O[C@@H]1[C@H](O)C[C@](C(C=C2[C@]3([H])CC[C@@]4(C)[C@@]2(O)CC[C@]4([H])[C@](O)(C)[C@H](O)CCC(O)(C)C)=O)([H])[C@]3(C)C1
727	70588-06-6	0.0911322	O=C1C2=C(C=C(OC)C(OC)=C2OC)C(C3=CC(C)=C(O)C(OC)=C13)=O
728	68-94-0	0.0911157	O=C1NC=NC2=C1N=CN2
729	112-61-8	0.0910814	CCCCCCCCCCCCCCCCCC(OC)=O
730	112-39-0	0.0910814	CCCCCCCCCCCCCCCC(OC)=O
731	2442-49-1	0.0910814	CCCCCCCCCCCCCCCCCCCCCCCC(OC)=O
732	1731-86-8	0.0910814	CCCCCCCCCCC(=O)OC
733	111-82-0	0.0910814	CCCCCCCCCCCC(=O)OC
734	1731-88-0	0.0910814	CCCCCCCCCCCCC(=O)OC
735	124-10-7	0.0910814	CCCCCCCCCCCCCC(=O)OC
736	7132-64-1	0.0910814	O=C(CCCCCCCCCCCCCC)OC
737	1731-92-6	0.0910814	CCCCCCCCCCCCCCCCC(OC)=O
738	1120-28-1	0.0910814	CCCCCCCCCCCCCCCCCCCC(=O)OC
739	929-77-1	0.0910814	CCCCCCCCCCCCCCCCCCCCCC(OC)=O
740	111-11-5	0.0910814	CCCCCCCC(OC)=O
741	568-73-0	0.090873	O=C(C1=C2C=CC3=C1C=CC=C3C)C(C4=C2OC=C4C)=O
742	33464-78-7	0.0908605	COC1=C(O)C=CC(C[C@@H]2[C@](O)(C(OC2)=O)CC3=CC(OC)=C(O[C@@H]4O[C@@H]([C@@H](O)[C@H](O)[C@H]4O)CO)C=C3)=C1
743	1958-05-09	0.090742	O=C(O)CC[C@@H](C(O)=O)NC(C1=CC=C(NCC2N(C=O)C3=C(N=C(N)NC3=O)NC2)C=C1)=O
744	1358-76-5	0.0906358	C=C[C@]12[C@]3([H])C[C@@H]4C5=NC6=CC=CC=C6[C@@]51C[C@H](N(C)C2)[C@@]3([H])CO4
745	93-14-1	0.0905716	OCC(O)COC1=CC=CC=C1OC
746	76-78-8	0.0904177	C[C@@H]([C@@]1(C[C@]2(OC(C[C@]([C@]2([C@]3([C@@]41C)[H])C)(C(C)=C(OC)C3=O)[H])=O)[H])[H])C=C(OC)C4=O
747	61371-55-9	0.0904176	O=C1O[C@@]2([H])C(C=C[C@@H](O)[C@@H]2O)=C1
748	52286-58-5	0.0903536	C[C@@]([C@@]12C)(C[C@H](O[C@@](O[C@H](CO)[C@@H](O)[C@@H]3O)([H])[C@@H]3O[C@]([C@@H]([C@@H](O)[C@@H]4O)O)([H])O[C@@H]4CO)[C@@]5([H])C6(C)C)[C@@](C[C@@H](O)[C@]1([H])[C@]([C@@](C)(O)CC/C=C(C)/C)([H])CC2)([H])[C@]5(CC[C@@H]6O)C
749	2451-01-06	0.090351	O[C@]1(C)CC[C@H](C(C)(C)O)CC1.O
750	2295-58-1	0.0902471	CCC(C1=C(O)C=C(O)C=C1O)=O
751	2196-14-7	0.0902057	O=C1C=C(C2=CC=C(O)C=C2)OC3=CC(O)=CC=C13
752	2485-71-4	0.0901312	CC(C)CCCCCCCCCCCC(O)=O
753	2724-58-5	0.0901312	CC(C)CCCCCCCCCCCCCCC(=O)O
754	6080-58-6	0.0900072	O=C(CC(C(O[Li])=O)(O)CC(O[Li])=O)O[Li].O.O.O.O
755	106-02-5	0.0899364	O=C1OCCCCCCCCCCCCCC1
756	2277-28-3	0.0898974	CCCCC/C=C\C/C=C\CCCCCCCC(OCC(O)CO)=O
757	499-75-2	0.0898743	OC1=CC(C(C)C)=CC=C1C
758	475-83-2	0.0897559	CN1CCC2=CC(OC)=C(OC)C3=C2[C@@]1([H])CC4=CC=CC=C34
759	75887-54-6	0.0896852	C[C@@H]1[C@@](CC[C@@H](C)[C@]2([H])CC[C@]3(C)O4)([H])[C@@]2(OO3)[C@]4([H])O[C@@H]1OCC
760	631-69-6	0.0896538	C[C@]12[C@@](CC=C3[C@]2(CC[C@]4(C)[C@@]3([H])[C@H]([C@H](C)CC4)C)C)([H])[C@@]5([C@@]([C@](C)([C@H](O)CC5)C(O)=O)([H])CC1)C
761	22153-44-2	0.089579	O=C1C(O[C@@H]2O[C@@H]([C@@H](O)[C@H](O)[C@H]2O)COC(/C=C/C3=CC=C(O)C=C3)=O)=C(C4=CC=C(O)C=C4)OC5=CC(O)=CC(O)=C51
762	13005-09-9	0.0895183	[O-][N+]([O-])=O.CC1=C(C=CC(OC)=C2OC)C2=C[N+]3=C1C4=CC(OC)=C(OC)C=C4CC3
763	129-43-1	0.0892075	O=C(C1=C2C=CC=C1)C3=CC=CC(O)=C3C2=O
764	87425-34-1	0.0891731	O[C@H]([C@H]([C@H]([C@@H](C)O1)O)O)[C@@H]1O[C@@H]2C[C@H](O[C@H]3[C@@H]([C@@H]([C@H]([C@H](C)O3)O)O)O)CC4=CCC5C6C[C@@]7(O[C@@]8(OC[C@@H](C)CC8)[C@@H](C)[C@@]7([C@]6(CCC5[C@@]24C)C)[H])[H]
765	95041-90-0	0.0891446	OC1=CC(CCC2=CC(OC)=C(OC)C(OC)=C2)=CC=C1OC
766	1740-19-8	0.0891006	O=C([C@]1(C)CCC[C@]2(C)C3=C(CC[C@@]12[H])C=C(C(C)C)C=C3)O
767	518-94-5	0.0890727	COC1=C(OC2=CC=C(C[C@](N(CC3)C)([H])C4=C3C=C5OC)C=C2)C([C@@](N6C)([H])CC7=CC=C(OC4=C5OC)C=C7)=C(CC6)C=C1OC
768	75239-63-3	0.0890658	O=C1[C@H](CC2=CC=C(OCO3)C3=C2)COC4=CC(O)=C(C)C(O)=C14
769	22910-60-7	0.0888201	O=C(O)C1=C(CCCCCCC/C=C\CCCCCC)C=CC=C1O
770	111047-30-4	0.0888201	O=C(O)C1=C(O)C=CC=C1CCCCCCCCC/C=C\CCCCCC
771	38183-03-8	0.0887622	O=C1C=C(C2=CC=CC=C2)OC3=C(O)C(O)=CC=C13
772	1154-78-5	0.0887601	OC1=CC2=[O+]C(C3=CC=C(O)C(O)=C3)=CC=C2C(O)=C1.[Cl-]
773	115-95-7	0.088552	CC(OC(CC/C=C(C)\C)(C)C=C)=O
774	122-03-2	0.088375	O=CC1=CC=C(C(C)C)C=C1
775	4360-12-07	0.0880535	CN1C2=CC=CC=C2[C@@]34[C@]1([H])[C@@](C[C@H]5[C@H](CC)[C@H]6O)([H])[N@]6[C@]([H])([C@H]5[C@H]4O)C3
776	81907-61-1	0.088	C[C@]([C@@]([C@]([C@H](C)CC(C[C@@H](C)C(O)=O)=O)([H])C1)(CC2=O)C)(C1=O)C([C@H](C[C@@]3([H])C4(C)C)O)=C2[C@]3(CC[C@@H]4O)C
777	471-80-7	0.0879027	C[C@@]1(C(O)=O)CCC[C@@]2(C)[C@@]3([H])[C@@]4(CC([C@@](CC3)(O)C4)=C)CC[C@]12[H]
778	86361-55-9	0.0876623	OC1=CC=CC(O)=C1/C=C/C2=CC(O)=CC(O)=C2
779	111-16-0	0.0875368	O=C(O)CCCCCC(O)=O
780	123-99-9	0.0875368	OC(CCCCCCCC(O)=O)=O
781	871-70-5	0.0875368	O=C(O)CCCCCCCCCCCCCCCCC(O)=O
782	111-20-6	0.0875368	O=C(O)CCCCCCCCC(O)=O
783	505-48-6	0.0875368	C(C(O)=O)CCCCCC(O)=O
784	505-54-4	0.0875368	O=C(O)CCCCCCCCCCCCCCC(O)=O
785	2237-36-7	0.0874901	O=C(O)C1=C(O)C=C(OC)C=C1
786	4449-51-8	0.0874073	CC1=C2[C@@]([C@@]3([H])[C@]([C@@]4(C(C[C@@H](O)CC4)=CC3)C)([H])C2)([H])CC[C@@]15[C@@H]([C@@]6([H])[C@](C[C@H](C)CN6)([H])O5)C
787	16503-32-5	0.0873789	C/C=C(C)\C(O[C@H]1[C@@]([C@@H]2C)([H])[C@@](OC2=O)([H])C[C@@H](C)[C@@]3([H])[C@]1(C(C=C3)=O)C)=O
788	56-86-0	0.0869221	OC(CC[C@H](N)C(O)=O)=O
789	617-65-2	0.0869221	NC(CCC(O)=O)C(O)=O
790	1986-81-8	0.086866	O=C(C1=C[N+]([O-])=CC=C1)N
791	136033-55-1	0.0868659	C[C@]12[C@@]3([H])[C@@]4(CC[C@@]1([C@]([C@@]5(O[C@H](C(C)(C)O[C@@H]6O[C@@H]([C@@H](O)[C@H](O)[C@H]6O)CO)CC5)C)([H])[C@@H](O)C2)C)[C@@]7([C@@](C(C)([C@@H](O[C@@]8([H])[C@@H]([C@H]([C@H](O)CO8)O)O)CC7)C)([H])[C@@H](O)C3)C4
792	38216-54-5	0.0866863	O=C1C2=C(O)C=C(O)C=C2O/C1=C\C3=CC(O)=C(C=C3)O
793	503-74-2	0.0866733	CC(C)CC(O)=O
794	27313-86-6	0.0862749	OC1=C(OC)C=C2C(CCN3CC4=C(OC)C(OC)=CC=C4CC32)=C1
795	7362-39-2	0.0861575	CCOC(/C=C/C1=CC=C(O)C=C1)=O
796	1135-23-5	0.0861155	O=C(O)CCC1=CC=C(O)C(OC)=C1
797	83864-78-2	0.0859532	OC1=CC(CC=C)=CC(OC2=CC=C(CC=C)C=C2)=C1O
798	486-66-8	0.0858885	O=C1C(C2=CC=C(O)C=C2)=COC3=CC(O)=CC=C13
799	151870-74-5	0.0855891	O=C1OC[C@H](O[C@H]2[C@@H]([C@H]([C@@H]([C@@H](CO)O2)O)O)O)C1
800	1191-41-9	0.0853742	CC/C=C\C/C=C\C/C=C\CCCCCCCC(OCC)=O
801	31008-19-2	0.0853262	COC1=CC=C([C@H]2OC[C@@]3([H])[C@H](C4=CC=C(OCO5)C5=C4)OC[C@]32[H])C=C1OC
802	36150-23-9	0.0853262	COC1=CC=C([C@H]2OC[C@]3([H])[C@@H](C4=CC=C(OCO5)C5=C4)OC[C@@]32[H])C=C1OC
803	40957-83-3	0.0851492	O=C(C(C1=CC=C(O)C=C1)=CO2)C3=C2C=C(O)C(OC)=C3
804	23513-14-6	0.0849514	CCCCC[C@H](O)CC(CCC1=CC=C(O)C(OC)=C1)=O
805	60-81-1	0.0847865	O=C(C1=C(O)C=C(O)C=C1O[C@H]2[C@@H]([C@H]([C@@H]([C@@H](CO)O2)O)O)O)CCC3=CC=C(O)C=C3
806	482-39-3	0.0845049	O=C1C(O[C@H]2[C@@H]([C@@H]([C@H]([C@H](C)O2)O)O)O)=C(C3=CC=C(O)C=C3)OC4=CC(O)=CC(O)=C14
807	548-08-3	0.0844566	CN1CCC(C2=C3C4=CC=CC=C4C[C@@]12[H])=CC5=C3OCO5
808	479-13-0	0.0843811	O=C1C2=C(OC3=CC(O)=CC=C32)C4=CC=C(O)C=C4O1
809	552-66-9	0.0842763	OC1=CC=C(C2=COC(C=C(O[C@H]3[C@H](O)[C@@H](O)[C@H](O)[C@@H](CO)O3)C=C4)=C4C2=O)C=C1
810	55084-08-7	0.0838691	COC1=C2C(C(C=C(C3=C(C=CC=C3O)OC)O2)=O)=C(O)C(OC)=C1OC
811	303-38-8	0.0838151	O=C(O)C1=CC=CC(O)=C1O
812	62956-48-3	0.0837757	COC1=C(OCO2)C2=CC([C@H](OC(C3=CC=CC=C3)=O)[C@](O)(C)[C@@H](C)C4)=C1C(C4=CC(OC)=C5OC)=C5OC
813	10083-24-6	0.0837114	OC1=CC=C(/C=C/C2=CC(O)=CC(O)=C2)C=C1O
814	39665-12-8	0.0836838	N[C@H](C(O)=O)CCCCN.O
815	504-63-2	0.0834091	OCCCO
816	2385-77-5	0.0833194	C/C(C)=C\CC[C@@H](C)CC=O
817	106-23-0	0.0833194	C/C(C)=C\CCC(C)CC=O
818	41743-74-2	0.0830311	O=C1C2=C(O)C3=C(O)C=C(OC)C=C3C=C2C=C(C)O1
819	2035-15-6	0.0830213	OC1=CC=C([C@@]2([H])[C@@](C3=C(C=C4C(OCO4)=C3)O2)([H])CO5)C5=C1
820	103773-62-2	0.0829939	CC1(C)[C@@H](O)CC[C@]2(C)C3=C([C@@]4([C@@H](O)C[C@@H]([C@]4(CC3=O)C)[C@H](C)CC(C[C@@H](C)C(O)=O)=O)C)[C@@H](O)C[C@@]12[H]
821	875-59-2	0.082986	CC(C1=CC=C(O)C=C1C)=O
822	6902-77-8	0.0829813	O=C(C1=CO[C@@H](O)[C@@]2([H])[C@]1([H])CC=C2CO)OC
823	80418-24-2	0.0829734	C[C@]([C@@](C[C@H]1O)([H])[C@]2(CC[C@@H]3O)C)(C[C@H](O[C@@](O[C@H](CO)[C@@H](O)[C@@H]4O)([H])[C@@H]4O[C@@](OC[C@@H](O)[C@@H]5O)([H])[C@@H]5O)[C@@]2([H])C3(C)C)[C@]6([C@@]1([H])[C@]([C@@](CC/C=C(C)/C)(C)O[C@@H]([C@@H]([C@@H](O)[C@@H]7O)O)O[C@@H]7CO)([H])CC6)C
824	118-58-1	0.0828463	O=C(OCC1=CC=CC=C1)C2=CC=CC=C2O
825	402513-88-6	0.0827309	C[C@]([C@](CC1)([C@]([C@H](C)C[C@H]([C@@]2([H])C(C)(C)O2)OC(C)=O)([H])C3=O)C)([C@H]3O)[C@@](CC[C@@]4([H])C5(C)C)([H])[C@@]61[C@]4(CC[C@@H]5O[C@@](OC[C@H](O)[C@@H]7O)([H])[C@@H]7O)C6
826	90902-21-9	0.0826314	OC1=CC(OC)=CC=C1CCCC2=CC=C(OC)C(O)=C2
827	142451-48-7	0.0826166	C/C=C/C#CC#C[C@@H](O)[C@@H](/C=C/CCCO)O[C@@H]1O[C@@H]([C@H]([C@@H]([C@H]1O)O)O)CO[C@@H]2O[C@@H]([C@H]([C@@H]([C@H]2O)O)O)CO
828	74285-86-2	0.0826045	O=C1C(CC[C@]2(C)C3=C(CC[C@]24[H])C(O)=C(C(C)C)C=C3)=C4CO1
829	150-86-7	0.0823359	CC(C)CCC[C@@H](C)CCC[C@@H](C)CCC/C(C)=C/CO
830	622-78-6	0.0822829	S=C=NCC1=CC=CC=C1
831	62697-73-8	0.0820892	O=S(CCC(C(O)=O)N)C
832	65995-64-4	0.0818922	O=C1C(C(C(C(O)=C(O)C(O)=C2)=C2C(OC(C3O)C(O)C(O)C=O)=O)=C(O)C(O)=C4OC5=O)=C4C6=C5C(C7=C(C(OC3)=O)C=C(O)C(O)=C7O)=C(O)C(O)=C6O1
833	41743-73-1	0.0818897	O=C1C(C2=CC(OC)=C(OC)C(OC)=C2)=COC3=CC(OCO4)=C4C(OC)=C13
834	88095-77-6	0.0818506	OC1=CC(OC2=C(C=C(C3=C2OC4=C(O)C=C(OC5=C(C=C(C=C5O)OC6=C(C=C(C7=C6OC8=C(C=C(C=C8O)O)O7)O)O)O)C=C4O3)O)O)=CC(O)=C1
835	58546-55-7	0.0817435	O=C(OC(C(C)(O)C(C)C1)C2=CC(OC)=C(OC)C(OC)=C2C3=C1C=C4OCOC4=C3OC)/C(C)=C/C
836	1617-70-5	0.0816948	C[C@]12[C@@](CC[C@@]3([H])[C@]2(CC[C@](C4(C)C)([H])[C@@]3(CCC4=O)C)C)([H])[C@]5([H])[C@](C)(CC[C@H]5C(C)=C)CC1
837	65995-63-3	0.0815483	O=C1C2=C(C3=C(O)C(O)=C2C4=C(O)C(O)=C(O)C=C4C(OC(C(OC5=O)C(C=O)OC(C6=C(C7=C5C=C(O)C(O)=C7O)C(O)=C(O)C(O)=C6)=O)C8O)=O)C9=C(C(O3)=O)C(C(C(O)=C(O)C(O)=C%10)=C%10C(OC8)=O)=C(O)C(O)=C9O1
838	501-98-4	0.0814301	O=C(O)/C=C/C1=CC=C(O)C=C1
839	7400-08-0	0.0814301	O=C(O)/C=C/C1=CC=C(O)C=C1
840	51-67-2	0.0812463	C1=C(C=CC(=C1)O)CCN
841	3943-97-3	0.0807407	O=C(OC)/C=C/C1=CC=C(O)C=C1
842	19367-38-5	0.0807407	O=C(OC)/C=C/C1=CC=C(O)C=C1
843	142203-65-4	0.0805561	O[C@@H](C1)[C@]2(C)[C@]([C@@]3(OC(C)=O)[C@]1([H])OC3)([H])[C@H](OC(C4=CC=CC=C4)=O)[C@]5(O)C[C@H](OC(C)=O)C(C)=C(C(C)5C)[C@@H](OC(C)=O)[C@@H]2O
844	99-96-7	0.0803663	O=C(O)C1=CC=C(O)C=C1
845	529-78-2	0.0803299	O=C1C=CC=C2N1C[C@]3([H])CN(CCC=C)C[C@@]2([H])C3
846	514-39-6	0.0802954	O[C@@]12[C@@]3([H])[C@@](CC[C@@]1([C@@H](C4=CC(OC4)=O)CC2)C)([H])[C@@]5([C@@](O)(C[C@@H](O)CC5)CC3)C
847	2150-47-2	0.0801384	COC(C1=C(O)C=C(O)C=C1)=O
848	27740-01-8	0.0801113	O=C(C=C(C1=CC=C(O)C=C1)OC2=CC(O[C@@H]([C@@H]([C@@H](O)[C@@H]3O)O)O[C@@H]3C(O)=O)=C4O)C2=C4O
849	82508-31-4	0.079949	O=C(C1=CC[C@@]([C@@](CC1)(OC(C)=O)[C@]2([H])[C@@](C)(/C=C/C=C(C(O)=O)\C)O3)(CC2)C3=O)OC
850	1245-15-4	0.0799153	O=C1C(OC)=C(C2=CC=C(OC)C(OC)=C2)OC3=CC(OC)=CC(O)=C13
851	78287-27-1	0.0799131	O=C1[C@](O)(CC)C2=C(CO1)C(N3CC4=C(CC)C5=CC=CC=C5N=C4C3=C2)=O
852	480-16-0	0.0798994	O=C1C(O)=C(C2=CC=C(O)C=C2O)OC3=CC(O)=CC(O)=C13
853	11141-17-6	0.0798706	C[C@@]1([C@@]([C@@]2(O)C(OC)=O)([H])[C@]([C@H](C[C@H]3OC(C)=O)OC(/C(C)=C/C)=O)(CO2)[C@@]4([H])[C@](OC[C@@]43C(OC)=O)([H])[C@H]1O)[C@]([C@@H](O[C@]5([H])OC=C6)C[C@H]7[C@]56O)(O8)[C@]78C
854	18457-55-1	0.0796391	OCC1=CC[C@@H](C(C)=C)CC1
855	536-59-4	0.0796391	OCC1=CCC(C(C)=C)CC1
856	4880-88-0	0.0795216	O=C1C[C@@]2(CC)[C@@]3([H])C(N1C4=CC=CC=C54)=C5CCN3CCC2
857	69884-00-0	0.0794115	C[C@@]([C@@]12C)(C[C@H](O[C@@](O[C@H](CO)[C@@H](O)[C@@H]3O)([H])[C@@H]3O[C@@](O[C@@H](C)[C@H](O)[C@H]4O)([H])[C@@H]4O)[C@@]5([H])C6(C)C)[C@@](C[C@@H](O)[C@]1([H])[C@]([C@]7(O[C@@H](C(C)(O)C)CC7)C)([H])CC2)([H])[C@]5(CC[C@@H]6O)C
858	518-34-3	0.0793509	COC1=CC(CCN(C)[C@@]2([H])CC3=CC(O4)=C(OC)C=C3)=C2C(OC5=C(OC)C=C6C([C@]([H])(CC7=CC=C4C=C7)N(C)CC6)=C5)=C1OC
859	10458-14-7	0.0792914	O=C1C(C(C)C)CCC(C)C1
860	1196-31-2	0.0792914	O=C1[C@@H](C(C)C)CC[C@@H](C)C1
861	14073-97-3	0.0792914	O=C1[C@H](C(C)C)CC[C@@H](C)C1
862	117-02-2	0.0791768	O=C1C2=C(C=CC=C2)C(C3=CC(O)=C(C)C(O)=C13)=O
863	43043-74-9	0.0791695	O=C1C(CC/C=C(C)/C)=CC(C2=C1C(O)=CC=C2O)=O
864	99353-00-1	0.0789914	OC1=C(O)C=CC(/C=C/C(O[C@@H](C(OC)=O)CC2=CC(O)=C(O)C=C2)=O)=C1
865	72-18-4	0.0789572	N[C@@H](C(C)C)C(O)=O
866	20784-50-3	0.0785657	O=C(/C=C/C1=CC=C(C=C1)O)C2=CC=C(C(C/C=C(C)\C)=C2O)O
867	91-56-5	0.0784625	O=C1NC2=C(C=CC=C2)C1=O
868	10605-02-4	0.0781448	COC1=C(OC)C2=C[N+]3=C(C4=CC(OC)=C(OC)C=C4CC3)C=C2C=C1.[Cl-]
869	3895-92-9	0.0780754	C[N+]1=CC2=C(C(OC)=CC=C2C3=C1C4=CC5=C(OCO5)C=C4C=C3)OC.[Cl-]
870	4373-41-5	0.077798	C[C@]([C@@]1([H])[C@]2(C[C@@H](O)[C@@H]3O)C)(CC[C@@]2([H])C3(C)C)[C@@](C4=CC1)(CC[C@]5(C(O)=O)[C@@]4([H])CC(C)(C)CC5)C
871	109-08-0	0.0775639	CC1=NC=CN=C1
872	107-35-7	0.0775569	NCCS(=O)(O)=O
873	13078-04-1	0.0775475	C1(C2NCCCC2)=CC=CN=C1
874	80418-25-3	0.0773384	C[C@]([C@@](C[C@H]1O)([H])[C@]2(CC[C@@H]3O)C)(C[C@H](O[C@@](O[C@H](CO)[C@@H](O)[C@@H]4O)([H])[C@@H]4O[C@@](OC[C@@H](O)[C@@H]5O)([H])[C@@H]5O)[C@@]2([H])C3(C)C)[C@]6([C@@]1([H])[C@]([C@@](C)(O)CC/C=C(C)/C)([H])CC6)C
875	84680-75-1	0.0771406	O[C@H]1[C@H](OC(C)=O)[C@@H](OC(C)=O)[C@]([H])(O[C@@H]2C(C)(C)[C@@]([C@@H](O[C@@]3([H])[C@H](O)[C@@H](O)[C@H](O)[C@@H](CO)O3)C[C@]4([H])[C@@]56CC[C@@]7(C)[C@@]4(C)C[C@H](O)[C@]7([H])[C@]8(C)O[C@H](C(C)(O)C)CC8)([H])[C@]5(C6)CC2)OC1
876	56684-87-8	0.0769982	OC1=CC(OC)=CC(CCC2=CC=CC(O)=C2)=C1
877	3568-90-9	0.0766483	O=C1C(C/C=C(C)\C)=CC(C2=C1C=CC=C2)=O
878	10284-63-6	0.076582	O[C@@H]1[C@@H]([C@H]([C@@H]([C@H]([C@H]1O)O)O)OC)O
879	642-38-6	0.076582	CO[C@H]1[C@@H]([C@H]([C@H](O)[C@H](O)[C@H]1O)O)O
880	523-92-2	0.076582	CO[C@@H]1[C@H]([C@@H]([C@H](O)[C@H](O)[C@H]1O)O)O
881	52286-74-5	0.0764116	C[C@]([C@@](C[C@H]1O)([H])[C@]2(CC[C@@H]3O)C)(C[C@H](O[C@@](O[C@H](CO)[C@@H](O)[C@@H]4O)([H])[C@@H]4O[C@@](O[C@@H](C)[C@H](O)[C@H]5O)([H])[C@@H]5O)[C@@]2([H])C3(C)C)[C@]6([C@@]1([H])[C@]([C@@](C)(O)CC/C=C(C)/C)([H])CC6)C
882	80952-72-3	0.0764116	C[C@]12[C@@]3(C)[C@]([C@](CC[C@H](O)C4(C)C)(C)[C@@]4([H])[C@@H](O[C@H]5[C@H](O[C@H]6[C@H](O)[C@H](O)[C@@H](O)[C@H](C)O6)[C@@H](O)[C@H](O)[C@@H](CO)O5)C3)([H])C[C@@H](O)[C@]1([H])[C@]([C@@](CC/C=C(C)/C)(O)C)([H])CC2
883	21956-56-9	0.0764091	COC1=CC(=CC(=C1)/C=C/C2=CC=CC=C2)OC
884	18466-51-8	0.0761559	OC1=CC(O)=CC2=C1C=C(O[C@@H]3O[C@H](CO)[C@@H](O)[C@H](O)[C@H]3O)C(C4=CC=C(O)C=C4)=[O+]2.[Cl-]
885	544-35-4	0.075952	CCCCC/C=C\C/C=C\CCCCCCCC(OCC)=O
886	60-27-5	0.0757996	O=C1N=C(N)N(C)C1
887	112-38-9	0.075673	C=CCCCCCCCCC(O)=O
888	77012-31-8	0.075633	C[C@]12[C@@]([C@]([C@H](C(O)=O)CCC(C(C)C)=C)([H])[C@H](O)C1)(CC=C3C2=CC[C@]4([H])[C@@]3(CC[C@H](OC(C)=O)C4(C)C)C)C
889	155521-45-2	0.0756171	C[C@]1(C(C[C@@H]2O)=C([C@@H]3C)[C@](O[C@@]([C@@H](O)C(C)(O)C)([H])C3)([H])C1)[C@]([C@]2([H])[C@]4(CCC5=O)C)(CC[C@@]4([H])C5(C)C)C
890	58546-56-8	0.0755861	O[C@]([C@@H](C)C1)(C)[C@@H](OC(C2=CC=CC=C2)=O)C3=CC(OC)=C(OC)C(OC)=C3C4=C1C=C5OCOC5=C4OC
891	775351-88-7	0.0754799	O=C1C(C2=CC=C(O)C(C/C=C(C)/CC/C=C(C)\C)=C2)=COC3=CC(O)=CC=C13
892	50-55-5	0.0754298	O=C([C@H]([C@@H](OC)[C@H](OC(C1=CC(OC)=C(OC)C(OC)=C1)=O)C[C@]2([H])CN3CC4)[C@@]2([H])C[C@]3([H])C5=C4C(C=CC(OC)=C6)=C6N5)OC
893	14162-53-9	0.0753997	O=C([C@](CC[C@]12C)(CCC3(C)C)[C@](C3)([H])C1=CC[C@@]4([H])[C@]2(CC[C@](C(C)5C)([H])[C@@]4(CC[C@@H]5O)C)C)O[C@@H]([C@@H]([C@H]6O)O)O[C@@H]([C@H]6O)CO
894	482-38-2	0.0752763	O=C1C(O[C@H](O[C@@H](C)[C@H](O)[C@H]2O)[C@@H]2O)=C(C3=CC=C(O)C=C3)OC4=CC(O[C@H](O[C@@H](C)[C@H](O)[C@H]5O)[C@@H]5O)=CC(O)=C14
895	20501-56-8	0.0751431	CO[C@@H]1C(C(N(CC)C2)C3C4)([C@@](C[C@@]5([H])[C@@H]6O)([H])[C@@]6([H])[C@@]3(C[C@@H]5OC)O)[C@@]4([H])[C@@]2(COC)CC1
896	539-15-1	0.0750035	OC1=CC=C(CCN(C)C)C=C1
897	1182-34-9	0.0748265	OC1=CC=C(/C=C/C(O[C@H]2[C@H](O)C[C@@](C(O)=O)(OC(/C=C/C3=CC(O)=C(O)C=C3)=O)C[C@H]2O)=O)C=C1O
898	539-80-0	0.074769	O=C1C=CC=CC=C1
899	77035-42-8	0.0746079	C[C@]12C3=CC[C@](C(C)([C@@H](OC(C)=O)CC4)C)([H])[C@@]4(C)C3=CC[C@@]1([C@]([C@H](C(O)=O)CCC(C(C)C)=C)([H])CC2)C
900	115-53-7	0.0745684	OC(C1=C2C[C@@]3([H])[C@](C=C4OC)([H])[C@@]1(CCN3C)CC4=O)=C(C=C2)OC
901	569-31-3	0.0745054	O=C1OCC2=C1C(OC)=C(OC)C=C2
902	29550-13-8	0.0744866	O=C1C=C(C2=CC=CC=C2)OC3=CC(OC)=C(O)C(O)=C13
903	532-24-1	0.07448	O=C1CC(N2C)CCC2C1
904	491-54-3	0.0741494	O=C1C(O)=C(C2=CC=C(OC)C=C2)OC3=CC(O)=CC(O)=C13
905	621-54-5	0.0740758	O=C(O)CCC1=CC=CC(O)=C1
906	3658-80-8	0.0740138	CSSSC
907	2345-17-7	0.0739107	O=C1C(C2=CC=C(OC)C=C2)=COC3=CC(O)=C(OC)C(O)=C13
908	281-23-2	0.0738188	C12CC(C3)CC(CC3C2)C1
909	476-66-4	0.0737871	O=C1C2=CC(O)=C(O)C(O3)=C2C4=C(C3=O)C=C(O)C(O)=C4O1
910	138-59-0	0.0737551	O=C(C1=C[C@@H](O)[C@@H](O)[C@H](O)C1)O
911	1995-01-02	0.0737513	O=CC1=CC=C(O)C=C1O
912	123-29-5	0.0736298	CCCCCCCCC(OCC)=O
913	628-97-7	0.0736298	CCCCCCCCCCCCCCCC(OCC)=O
914	364779-15-7	0.0734558	C[C@@]([C@@]12C)(C[C@H](O[C@]([C@@H]([C@@H](O)[C@@H]3O)O)([H])O[C@@H]3CO)[C@@]4([H])C5(C)C)[C@@](C[C@@H](O)[C@]1([H])[C@@H](C(CC/C=C(C)/C)=C)CC2)([H])[C@]4(CC[C@@H]5O)C
915	61281-37-6	0.0733991	CC(C1)C(C)CC2=CC(OC)=C(OC)C(OC)=C2C3=C1C=C4OCOC4=C3OC
916	69176-52-9	0.0733991	COC1=C2OCOC2=CC(C[C@@H]3C)=C1C(C(C[C@H]3C)=CC(OC)=C4OC)=C4OC
917	19773-24-1	0.0733768	O=C1[C@](C[C@@H](O)CC2)([H])[C@@]2(C)[C@@]3([H])CC4=C(C)[C@@]5(O[C@@]6([H])[C@@]([C@H]5C)([H])NC[C@@H](C)C6)CC[C@@]4([H])[C@]3([H])C1
918	93-56-1	0.073236	OC(C1=CC=CC=C1)CO
919	504-07-4	0.0731997	O=C1CCNC(N1)=O
920	446-72-0	0.0731287	OC1=C2C(OC=C(C3=CC=C(O)C=C3)C2=O)=CC(O)=C1
921	32476-67-8	0.0730992	O[C@@]12[C@@]3([H])[C@@](CC[C@@]1([C@@H](C4=CC(OC4)=O)CC2)C)([H])[C@@]5([C@@](O)(C[C@@H](O[C@@]6([H])C[C@@H]([C@H](O)[C@@H](C)O6)OC)CC5)CC3)C
922	148707-39-5	0.0730793	O=C(C1=CC(OC(C)=O)=C(C(OC(C)=O)=C1)OC(C)=O)O[C@H]2[C@](C3=CC(OC(C)=O)=C(C(OC(C)=O)=C3)OC(C)=O)([H])OC4=CC(OC(C)=O)=CC(OC(C)=O)=C4C2
923	1138-52-9	0.0728322	OC1=CC(C(C)(C)C)=CC(C(C)(C)C)=C1
924	673-22-3	0.0727697	O=CC1=CC=C(OC)C=C1O
925	123702-97-6	0.0727311	CC(O)([C@H]1CC2=CC(C=C(C3=CC(O)=CC(O)=C3)O4)=C4C=C2O1)C
926	6078-17-7	0.0725087	COC1=C(OC2=CC([C@]3([H])CC(C=C4)=CC=C4O5)=C(CCN3C)C=C2OC)C([C@@]6([H])CC7=CC=C(O)C5=C7)=C(CCN6C)C=C1OC.Cl.Cl
927	32602-81-6	0.0724474	O=C1C(O[C@H](O[C@@H]2CO)[C@@H]([C@H]([C@@H]2O)O)O[C@H](O[C@H]3C)[C@@H]([C@@H]([C@H]3O)O)O)=C(C(C=C4)=CC=C4O)OC5=CC(O)=CC(O)=C15
928	40437-72-7	0.0724474	C[C@@H]1[C@@H](O)[C@H](O)[C@@H](O)[C@H](O[C@@H]2[C@H](O)[C@@H](O)[C@H](CO)O[C@H]2OC3=C(C4=CC=C(O)C=C4)OC5=CC(O)=CC(O)=C5C3=O)O1
929	111-01-3	0.072441	CC(C)CCCC(C)CCCC(C)CCCCC(C)CCCC(C)CCCC(C)C
930	27686-84-6	0.0724014	OC(C=C1C[C@@H](C)[C@@H](C)CC2=CC(O)=C(C=C2)O)=C(C=C1)O
931	500-38-9	0.0724014	CC(CC1=CC=C(O)C(O)=C1)C(C)CC2=CC=C(O)C(O)=C2
932	1198398-71-8	0.072392	O=S(O)([O-])=O.C1(C(CC[N+]2=C1C=C(C=C3)C(C4=C3OCO4)=C2)=C5)=CC6=C5OCO6
933	27113-22-0	0.0723314	COC1=C(O)C=CC(CCC(CCCCCCC)=O)=C1
934	19103-54-9	0.0721338	O=C1C=C(C2=CC=C(OC)C=C2)OC3=CC(OC)=C(OC)C(O)=C13
935	533-31-3	0.0721258	OC1=CC=C(OCO2)C2=C1
936	56121-42-7	0.0720912	O=C(N[C@H](COC(C)=O)CC1=CC=CC=C1)[C@@H](NC(C2=CC=CC=C2)=O)CC3=CC=CC=C3
937	92519-91-0	0.0719565	O=C1C=C(C2=C(O)C=CC(O)=C2OC)OC3=C(OC)C(O)=CC(O)=C13
938	611-40-5	0.0719265	O=C(C(C1=CC=C(O)C=C1)=COC2=CC(O[C@@H]([C@@H]([C@@H](O)[C@@H]3O)O)O[C@@H]3CO)=C4OC)C2=C4O
939	472-15-1	0.0718627	[H][C@@]12CC[C@@]3(C)[C@]4(C)CC[C@]5(C(O)=O)[C@@]([C@H](C(C)=C)CC5)([H])[C@@](CC[C@@]([H])3[C@@]1(C)CC[C@H](O)C2(C)C)4[H]
940	74805-89-3	0.0718187	O=C1C(CC2=CC=C(OC)C=C2)=COC3=C(C)C(O)=C(C)C(O)=C13
941	5989-54-8	0.0717916	CC1=CC[C@@H](C(C)=C)CC1
942	111-03-5	0.0716931	CCCCCCCC/C=C\CCCCCCCC(OCC(O)CO)=O
943	473-98-3	0.071598	C=C(C)[C@@H]1CC[C@]2(CO)CC[C@@]3(C)[C@]4(C)CC[C@@]5([H])C(C)(C)[C@@H](O)CC[C@]5(C)[C@@]4([H])CC[C@]3([H])[C@]21[H]
944	31008-18-1	0.071407	COC1=C(OC)C(OC)=CC([C@H]2OC[C@]3([H])[C@@H](C4=CC=C(OC)C(OC)=C4)OC[C@@]32[H])=C1
945	12542-36-8	0.071385	OC1=C(C2=C(O)C(C(C=O)=C(O)C(O)=C3C(C)C)=C3C=C2C)C(C)=CC4=C(C(C)C)C(O)=C(O)C(C=O)=C41.O=C(O)C
946	88495-63-0	0.071379	O=C(O[C@H]1[C@H](C)[C@]2([H])CC[C@@H](C)[C@]3([H])CC[C@@](O4)(C)OO[C@]32[C@]4([H])O1)CCC(O)=O
947	1769-24-0	0.0713349	O=C1NC(C)=NC2=C1C=CC=C2
948	81-54-9	0.0710484	O=C1C2=C(C=CC=C2)C(C3=C(O)C=C(O)C(O)=C13)=O
949	15291-76-6	0.071045	O[C@@H]1C2([C@@](O3)([H])[C@H](O)[C@H]4C(C)(C)C)C4([C@H]5O)[C@](OC5=O)([H])OC2(C3=O)[C@@](O)([C@@H]6C)[C@@]1([H])OC6=O
950	490-79-9	0.0710054	OC(C=C1)=C(C(O)=O)C=C1O
951	538-09-0	0.0709585	O[C@H]1C[C@H]2CC[C@@H](C1)N2
952	10152-76-8	0.0708299	C=CCSC
953	5041-67-8	0.0705819	O=C1C(O[C@@H]2O[C@@H](CO)[C@H](O)[C@H]2O)=C(C3=CC=C(O)C=C3)OC4=CC(O)=CC(O)=C41
954	2752-65-0	0.0703503	O=C(O)/C(C)=C\C[C@@]1(C2=O)OC(C)(C)[C@@](C[C@@]2([H])C=C34)([H])[C@]31OC5=C(C(O)=C(C=C[C@](CC/C=C(C)/C)(C)O6)C6=C5C/C=C(C)\C)C4=O
955	149-91-7	0.0703325	O=C(O)C1=CC(O)=C(O)C(O)=C1
956	120-29-6	0.0700542	CN1[C@@]2([H])C[C@@H](C[C@]1([H])CC2)O
957	60-92-4	0.0699933	NC1=C2N=CN([C@@H]3O[C@]4([H])COP(O)(O[C@@]4([H])[C@H]3O)=O)C2=NC=N1
958	23496-41-5	0.0699227	[H][C@]12[C@]3([H])C[C@H](O)[C@@]4([H])C[C@@H](O)CC[C@]4(C)[C@@]3([H])C[C@]([H])1[C@]5([H])CN6C[C@@H](C)CC[C@]([H])6[C@@](C)(O)[C@]([H])5CC2
959	23496-43-7	0.0699227	C[C@@]([C@]1([H])C[C@H]2O)(CC2)[C@]3([H])[C@](C[C@H]1O)([H])[C@@](CC[C@@]4([H])[C@@]5([H])CN(C[C@H]6C)[C@](CC6)([H])[C@@](O)4C)([H])[C@@]5([H])C3
960	2450-53-5	0.0697469	OC(C=C1/C=C/C(O[C@H]2[C@@H]([C@@H](C[C@](O)(C2)C(O)=O)OC(/C=C/C3=CC(O)=C(C=C3)O)=O)O)=O)=C(C=C1)O
961	89919-62-0	0.0697469	OC(C=C1/C=C/C(O[C@H]2[C@H]([C@@H](C[C@@](O)(C2)C(O)=O)OC(/C=C/C3=CC(O)=C(C=C3)O)=O)O)=O)=C(C=C1)O
962	78285-90-2	0.0697253	CC1(C)[C@@H](O[C@H]2[C@@H]([C@H]([C@@H]([C@@H](CO)O2)O)O)O)CC[C@]3(C)[C@@]4([H])CC=C5[C@]6([H])CC(C)(C)CC[C@@](C(O)=O)6[C@H](O)C[C@](C)5[C@@](C)4CC[C@@]13[H]
963	206756-04-9	0.0697253	OC([C@]1(CCC(C)(C)C2)[C@]2([H])C3=CC[C@@]4([H])[C@@](C)(CC[C@]5([H])[C@@]4(CC[C@H](O[C@]([C@@H]([C@@H](O)[C@@H]6O)O)([H])O[C@@H]6CO)C5(C)C)C)[C@]3(C)C[C@@H]1O)=O
964	84687-42-3	0.0695504	O[C@@H]1[C@@H](O)[C@]([H])(O[C@@H]2[C@@H](O)[C@H](O)CO[C@]2(O[C@@H]3C(C)(C)[C@@]([C@@H](O)C[C@]4([H])[C@@]56CC[C@@]7(C)[C@@]4(C)C[C@H](O)[C@@]7([C@]8(C)O[C@H](C(C)(O)C)CC8)[H])([H])[C@]5(C6)CC3)[H])O[C@H](CO)[C@H]1O
965	183506-66-3	0.0692132	O=C(NC(C(N1[C@]2([H])CCCC1)=O)[C@@H](C)CC)[C@@H](NC([C@@H](NC2=O)CCCCCC(CC)=O)=O)CC3=CN(OC)C4=C3C=CC=C4
966	20175-84-2	0.0691592	O=C1C=CC(C2=C(C(C3=C4C(C=CC(C4=C(C=C3C)O)=O)=O)=C(C)C=C12)O)=O
967	158511-59-2	0.0691435	OC[C@H]([C@@H](O)[C@H](O)[C@H]1O)O[C@H]1OC([C@]23[C@](CC(C)(C)CC3)([H])C4=CC[C@@]([C@@]5([C@@](C(C)([C@@H](O[C@]6([H])O[C@@H]([C@@H](O)[C@H](O)[C@H]6O)CO)CC5)C)([H])CC7)C)([H])[C@]7(C)[C@]4(C)C[C@H]2O)=O
968	526-07-8	0.0691133	[H][C@@]12[C@@](CO[C@@H]2C3=CC(OCO4)=C4C=C3)([H])[C@H](OC1)OC5=CC(OCO6)=C6C=C5
969	84-54-8	0.0690946	O=C1C2=C(C=CC=C2)C(C3=CC=C(C)C=C13)=O
970	889665-86-5	0.0690649	COC1=C(OC)C=C2C(CC[N+]3=C2C=C(C=C4)C(C5=C4OCO5)=C3)=C1.[Cl-]
971	20575-57-9	0.0689809	O=C1C(C2=CC=C(OC)C(O)=C2)=COC3=CC(O)=CC=C13
972	740-33-0	0.0689651	O=C1C=C(C2=CC=CC=C2)OC3=CC(OC)=C(OC)C(O)=C13
973	553-21-9	0.068887	O=C(O[C@@]1([H])[C@@]2([H])CC/C(C)=C/CC/C(C)=C/1)C2=C
974	6812-81-3	0.0688317	C[C@](C1=CC2)(CC[C@]3(C)[C@@]1([H])[C@@H](C)[C@H](C)CC3)[C@@](CC[C@H]4C(C)=C)(C)[C@@]2([H])[C@@]4(C)CCC(O)=O
975	55297-87-5	0.0687567	C=C[C@H](O)C#CC#C[C@@H](O)/C=C\CCCCCCC
976	225110-25-8	0.0687567	C=C[C@@H](O)C#CC#C[C@@H](O)/C=C\CCCCCCC
977	59219-65-7	0.0687276	C[C@]12[C@@]3([H])C(CC[C@]1([H])C(C)([C@H](O[C@]4([H])O[C@@H]([C@@H](O)[C@H](O)[C@H]4O)CO)CC2)C)=C[C@]([C@@H](O)CO)(C)CC3
978	73263-62-4	0.0686946	O=C(C1=C[C@@H](O)[C@@H](O)[C@H](OC(/C=C/C2=CC=C(O)C(O)=C2)=O)C1)O
979	63968-64-9	0.0686081	O=C1[C@H](C)[C@]2([H])CC[C@@H](C)[C@]3([H])CC[C@@](O4)(C)OO[C@]32[C@]4([H])O1
980	1977-06-05	0.0685146	OC([C@H]1[C@@]([C@]23C)([H])[C@@](OC2=O)(C=C[C@@H]3O)[C@@](CC4)([H])[C@]1(C5)C[C@]4(O)C5=C)=O
981	5162-01-06	0.0684188	C/C(C)=C\C(OC(C(C1=O)=CC(C2=C1C(O)=CC=C2O)=O)C/C=C(C)\C)=O
982	34539-65-6	0.0684188	C/C(C)=C\C(O[C@H](C(C1=O)=CC(C2=C1C(O)=CC=C2O)=O)C/C=C(C)\C)=O
983	24502-79-2	0.0684188	O=C1C2=C(O)C=CC(O)=C2C(C=C1[C@@H](C/C=C(C)/C)OC(/C=C(C)/C)=O)=O
984	1982-08-06	0.0683581	O=C(C1=C2C(C=CC(C)(C)O2)=C(O)C(CC3=C(O)C(C)=C(O)C(C(C)=O)=C3O)=C1O)/C=C/C4=CC=CC=C4
985	52286-59-6	0.0683565	O[C@H]1[C@H](O)[C@@H](CO)O[C@@H](O[C@H]2C[C@]([C@@](CC[C@]3([H])[C@@](C)(O[C@@H]4O[C@H](CO)[C@@H](O)[C@H](O)[C@H]4O)CC/C=C(C)/C)(C)[C@]3([H])[C@H](O)C5)(C)[C@@]5([H])[C@]6(C)[C@]2([H])C(C)(C)[C@@H](O)CC6)[C@@H]1O[C@@H]7O[C@@H](C)[C@H](O)[C@@H](O)[C@H]7O
986	6836-11-09	0.0683201	[H][C@@]12[C@](C)(CN(CC)C34)CC[C@H](OC)C13[C@@]5(O)C([C@]67C4(OCO6)[C@H]2OC(C)=O)C([H])(OC)[C@]([C@@H](OC)C7)([H])C5
987	479-41-4	0.0680015	O=C1NC2=C(C=CC=C2)/C1=C3NC4=C(C=CC=C4)C\3=O
988	2034-69-7	0.067957	O=C1C(OC2=CC=C(C(O3)=C2)C=CC3=O)=CC4=CC(OC)=C(O)C=C4O1
989	27661-51-4	0.0679194	O=C1C(O[C@H](O[C@H](CO)[C@@H](O)[C@@H]2O)[C@@H]2O[C@@](OC[C@@H](O)[C@@H]3O)([H])[C@@H]3O)=C(C4=CC=C(O)C=C4)OC5=CC(O)=CC(O)=C15
990	81907-62-2	0.0677758	CC1(C)C(CC[C@]2(C)C3=C([C@@]4([C@@H](O)C[C@@H]([C@]4(CC3=O)C)[C@H](C)CC(C[C@@H](C)C(O)=O)=O)C)[C@@H](O)C[C@@]12[H])=O
991	26543-89-5	0.0677521	O=C(OC1)[C@H](CC2=CC=C(OCO3)C3=C2)[C@H]1CC4=CC=C(OCO5)C5=C4
992	58-63-9	0.0675509	O[C@@H]1[C@H](O)[C@@H](CO)O[C@H]1N2C=NC3=C2N=CNC3=O
993	491-80-5	0.0674753	OC1=C2C(OC=C(C3=CC=C(OC)C=C3)C2=O)=CC(O)=C1
994	528-48-3	0.067451	O=C1C(O)=C(C2=CC=C(O)C(O)=C2)OC3=CC(O)=CC=C13
995	74805-90-6	0.0673652	O=C1C(CC2=CC=C(OCO3)C3=C2)=COC4=C(C)C(O)=C(C)C(O)=C14
996	480-17-1	0.0673446	O[C@@H]1[C@@H](C2=CC=C(O)C(O)=C2)OC3=CC(O)=CC(O)=C3C1O
997	104594-70-9	0.0671173	O=C(OCCC1=CC=CC=C1)/C=C/C2=CC=C(O)C(O)=C2
998	27200-12-0	0.0670126	O=C1[C@H](O)[C@@H](C2=CC(O)=C(O)C(O)=C2)OC3=CC(O)=CC(O)=C13
999	24268-41-5	0.0669975	O=C1/C=C(C)/CC/C=C(C)/CC2=C1C(C)=CO2
1000	50-81-7	0.0669901	OC([C@@]1([H])[C@H](CO)O)=C(O)C(O1)=O
1001	488-10-8	0.0669464	CC/C=C\CC1=C(CCC1=O)C
1002	7295-85-4	0.0668684	O[C@@H]1[C@H](OC2=CC(O)=CC(O)=C2C1)C3=CC=C(C(O)=C3)O
1003	490-46-0	0.0668684	O[C@H]1[C@@H](C2=CC=C(O)C(O)=C2)OC3=CC(O)=CC(O)=C3C1
1004	154-23-4	0.0668684	O[C@@H]1[C@@H](C2=CC(O)=C(O)C=C2)OC3=CC(O)=CC(O)=C3C1
1005	18829-70-4	0.0668684	O[C@H]1[C@H](C2=CC=C(O)C(O)=C2)OC3=CC(O)=CC(O)=C3C1
1006	17680-84-1	0.0668681	OC1=C(C2=O)C(OC(C3=CC=C(O)C=C3)=C2)=CC(O[C@@H]([C@@H]([C@@H](O)[C@@H]4O)O)O[C@@H]4CO)=C1OC
1007	505-23-7	0.0668306	S1CSCCC1
1008	1953-04-04	0.0668163	O[C@@H]1C[C@@H]2OC3=C4C(CN(C)CC[C@]42C=C1)=CC=C3OC.Br
1009	36948-76-2	0.0667974	OC1=C2C(OC(C3=CC=CC=C3)=CC2=O)=CC(O[C@@H]4O[C@@H]([C@@H](O)[C@H](O)[C@H]4O)C(O)=O)=C1OC
1010	529-49-7	0.0666917	O=C1C2=C(C=C(C=C2O)O)OC3=C1C=C(C=C3)O
1011	23726-91-2	0.0666857	C/C=C/C(C1=C(C)CCCC1(C)C)=O
1012	1871-67-6	0.06668	CCCCC/C=C/C(O)=O
1013	54383-28-7	0.0665002	OC1=C(OC)C=C2CCN(C)[C@@]3([H])CC4=CC=CC=C4C1=C23
1014	53963-43-2	0.0662606	C[C@]([C@@](C[C@H]1O)([H])[C@]2(CC[C@@H]3O)C)(C[C@H](O)[C@@]2([H])C3(C)C)[C@]4([C@@]1([H])[C@]([C@@](CC/C=C(C)/C)(C)O[C@@H]([C@@H]([C@@H](O)[C@@H]5O)O)O[C@@H]5CO)([H])CC4)C
1015	41743-56-0	0.0662475	O=C1C2=C(O)C(C/C=C(C)/C)=C(O)C=C2OC=C1C3=C(C=C(O)C=C3)O
1016	74805-92-8	0.0661246	O=C1[C@H](CC2=CC=C(OCO3)C3=C2)COC4=C(C)C(O)=C(C)C(O)=C14
1017	491-36-1	0.0660722	O=C1NC=NC2=C1C=CC=C2
1018	90-15-3	0.0660149	OC1=C2C=CC=CC2=CC=C1
1019	67-71-0	0.0657873	O=S(C)(C)=O
1020	2586-96-1	0.0657798	OC1=CC=C(C[C@H]2N(C)CCC3=C2C=C(OC)C(OC)=C3)C=C1OC4=CC5=C(C=C4OC)CCN(C)[C@@H]5CC6=CC=C(O)C=C6
1021	111-62-6	0.0656635	CCCCCCCC/C=C\CCCCCCCC(OCC)=O
1022	94-13-3	0.0655919	O=C(OCCC)C1=CC=C(O)C=C1
1023	39262-14-1	0.0655552	C[C@@]([C@@]12C)(CC[C@@]3([H])C4(C)C)[C@@](C[C@@H](O)[C@]1([H])[C@]([C@@](CC/C=C(C)/C)(C)O[C@@H]([C@@H]([C@@H](O)[C@@H]5O)O)O[C@@H]5CO)([H])CC2)([H])[C@]3(CC[C@@H]4O)C
1024	82354-38-9	0.0655545	O=C1[C@]2([C@H](OC3)C[C@]4([H])[C@@]3([H])[C@@H](N=C4CC)C2)C5=CC=CC=C5N1OC
1025	84873-15-4	0.0655316	OC(C=C1)=CC=C1CCOC(/C=C/C2=CC(OC)=C(O)C=C2)=O
1026	485-61-0	0.06546	O=C1C=C(C2=CC=C(OCO3)C3=C2)N(C)C4=C1C=CC=C4
1027	20261-38-5	0.0654509	O=C(O)C1=C(CCCCCCCCCCCCC)C=CC=C1O
1028	16611-84-0	0.0654509	O=C(O)C1=C(CCCCCCCCCCCCCCC)C=CC=C1O
1029	146-48-5	0.0652935	[H][C@]12C(NC3=C4C=CC=C3)=C4CCN1C[C@@]5(CC[C@H](O)[C@H](C(OC)=O)[C@]5(C2)[H])[H]
1030	104112-82-5	0.0651854	C[N@@+]12CCC3=CC(OC)=C(O)C=C3[C@]1([H])CC4=CC(O)=C(OC)C=C4C2.[Cl-]
1031	828-01-3	0.065091	O=C(O)C(O)CC1=CC=CC=C1
1032	633-66-9	0.0650613	COC1=C(OC)C2=C[N+]3=C(C(C(CC3)=C4)=CC5=C4OCO5)C=C2C=C1.O=S(O)([O-])=O
1033	1241-87-8	0.0650337	O[C@@H]1[C@H](O)C[C@@](OC(/C=C/C2=CC(O)=C(O)C=C2)=O)(C(O)=O)C[C@H]1O
1034	123-32-0	0.0650335	CC1=CN=C(C)C=N1
1035	34532-68-8	0.0650286	CC(C(O[C@H]1[C@@]([C@@H]2C)([H])[C@@](OC2=O)([H])C[C@@H](C)[C@@]3([H])[C@]1(C(C=C3)=O)C)=O)=C
1036	90-24-4	0.0648382	CC(C1=C(OC)C=C(OC)C=C1O)=O
1037	42719-32-4	0.0644813	O[C@H]1CC[C@@]2(C)[C@](CC[C@]3(C)[C@]2([H])CC=C4[C@@]3(C)CC[C@]5(C(O[C@@H]6O[C@H](CO)[C@@H](O)[C@H](O)[C@H]6O)=O)[C@@]4([H])[C@](C)(O)[C@H](C)CC5)([H])[C@@]1(CO)C
1038	14534-61-3	0.0644126	O=C([C@@]1(O)C[C@@H](OC(/C=C/C2=CC=C(O)C(O)=C2)=O)[C@H](OC(/C=C/C3=CC=C(O)C(O)=C3)=O)[C@H](O)C1)O
1039	57378-72-0	0.0644126	O=C([C@]1(O)C[C@@H](OC(/C=C/C2=CC=C(O)C(O)=C2)=O)[C@@H](OC(/C=C/C3=CC=C(O)C(O)=C3)=O)[C@H](O)C1)O
1040	74058-71-2	0.0644035	CCCCCCCCCCCCCCCC(NCC1=CC=CC=C1)=O
1041	5327-45-7	0.0644035	CCCCCCCCCCCCCCCCCC(NCC1=CC=CC=C1)=O
1042	56-45-1	0.0643005	N[C@@H](CO)C(O)=O
1043	302-84-1	0.0643005	NC(CO)C(O)=O
1044	17019-92-0	0.064234	C[C@@]1([C@@]2(CC[C@]3(CC[C@H]([C@@H]([C@]3(C2=C4)[H])C)C)C)C)CC[C@@]5([H])[C@](C(O)=O)(C)[C@H](O)CC[C@]5(C)[C@@]1([H])C4=O
1045	485-63-2	0.0641635	OC1=CC=C2C(C(C3=CC(O)=C(C=C3)O)=COC2=C1)=O
1046	149-32-6	0.0641535	OC[C@@H](O)[C@@H](O)CO
1047	2418-52-2	0.0641535	OC[C@H]([C@@H](CO)O)O
1048	89-78-1	0.0639859	C[C@H]1C[C@@H](O)[C@H](C(C)C)CC1
1049	2216-52-6	0.0639859	CC([C@H]1[C@H](C[C@@H](CC1)C)O)C
1050	2216-51-5	0.0639859	O[C@H]1[C@H](C(C)C)CC[C@@H](C)C1
1051	1490-04-6	0.0639859	OC1C(C(C)C)CCC(C)C1
1052	15356-60-2	0.0639859	CC([C@@H]1[C@H](C[C@H](CC1)C)O)C
1053	58-61-7	0.0639835	NC1=C(N=CN2[C@H]3[C@H](O)[C@H](O)[C@@H](CO)O3)C2=NC=N1
1054	5536-17-4	0.0639835	OC[C@@H]1[C@@H](O)[C@H](O)[C@H](N2C3=NC=NC(N)=C3N=C2)O1
1055	672-15-1	0.0639311	N[C@H](C(O)=O)CCO
1056	301-00-8	0.0636389	CC/C=C\C/C=C\C/C=C\CCCCCCCC(OC)=O
1057	35354-74-6	0.0636207	OC1=C(CC=C)C=C(C2=CC(CC=C)=CC=C2O)C=C1
1058	14907-98-3	0.0634745	CC([C@](C[C@@](O1)2[H])3[H])=C(O)C(C[C@]3(C)[C@]4([H])[C@]2(CO[C@@]5([C@@H](O)[C@@H]4O)C(OC)=O)[C@@]5([H])[C@@H](OC(/C=C(C)/C)=O)C1=O)=O
1059	1157-39-7	0.0634274	O=C1C(C2=CC=C(OC)C=C2)=COC3=CC(OC)=CC=C13
1060	495-83-0	0.0633858	C/C=C(C)/C(O[C@H]1C[C@@H](N2C)CC[C@@H]2C1)=O
1061	1063-77-0	0.0633578	C[C@]([C@@](CC1)([H])[C@]2([C@H](CC3=O)OC(C)=O)C)(C(C[C@@]2([H])C(C)(O3)C)=O)[C@@]4([C@@H]5O4)[C@@]1([C@H](C6=COC=C6)OC5=O)C
1062	548-83-4	0.0632149	O=C1C(O)=C(C2=CC=CC=C2)OC3=CC(O)=CC(O)=C13
1063	18449-41-7	0.0631495	C[C@@]([C@]([C@H](O)C1)([H])[C@]2(C)CO)(C[C@@H](O)[C@@H]2O)[C@](CC=C3[C@]4(CC[C@@](C(O)=O)(CC[C@H]5C)[C@@]3([H])[C@H]5C)C)([H])[C@]41C
1064	15486-34-7	0.0631179	COC1=C(C2=CC=C(OC)C=C2)OC3=CC(OC)=CC(O)=C3C1=O
1065	23202-85-9	0.0630683	COC(C=C1C[C@@H](C(OC2)=O)[C@H]2CC3=CC(OC)=C(C=C3)O)=C(C=C1)O[C@@H]4O[C@@H]([C@H]([C@@H]([C@H]4O)O)O)CO
1066	61828-53-3	0.0629785	O=C1C=C(CCC2=CC=CC=C2)OC3=CC=CC=C13
1067	939-19-5	0.0629291	O=C1C(O)=CC2=CC=CC=C2O1
1068	548-76-5	0.06289	O=C1C(C2=CC(OC)=C(OC)C(O)=C2)=COC3=CC(O)=C(OC)C(O)=C13
1069	150-84-5	0.0628495	C/C(C)=C\CCC(C)CCOC(C)=O
1070	84687-43-4	0.062823	O[C@H]1[C@H](O)[C@@H](O)[C@]([H])(O[C@@H]2C(C)(C)[C@@]([C@@H](O[C@]3([H])O[C@H](CO)[C@@H](O)[C@H](O)[C@H]3O)C[C@]4([H])[C@@]56CC[C@@]7(C)[C@@]4(C)C[C@H](O)[C@]7([H])[C@]8(C)O[C@H](C(C)(O)C)CC8)([H])[C@]5(C6)CC2)OC1
1071	27210-57-7	0.0628055	O=C1C(C(C)C)=CC2=C(C3=C(C=C2)C(C)(C)CCC3)C1=O
1072	13137-64-9	0.0625314	O=C1OCC([C@H]2CC[C@]3(O)[C@]([C@]4([H])CC[C@@]32C)([H])CC[C@]([C@]4(C)CC5)(O)C[C@H]5O[C@@](O[C@@H]6C)([H])C[C@H](OC)[C@@H]6O[C@]7([H])O[C@H](CO)[C@@H](O)[C@H](O)[C@H]7O)=C1
1073	29388-59-8	0.0624276	COC1=C(O)C=CC(C[C@@H](CO)[C@H](CO)CC2=CC(OC)=C(O)C=C2)=C1
1074	58546-54-6	0.0623125	O[C@@]([C@@H](C)C1)(C)CC2=CC(OC)=C(OC)C(OC)=C2C3=C1C=C4OCOC4=C3OC
1075	123-35-3	0.0622051	C=CC(CC/C=C(C)/C)=C
1076	169534-85-4	0.0620398	COC([C@@](C1=O)(OC2=O)[C@]3(C4=C1C)N(CCCC4)[C@@]([C@](O5)([H])C[C@H](C)C5=O)([H])CC3)=C2C
1077	526-55-6	0.0619969	OCCC1=CNC2=CC=CC=C12
1078	116183-66-5	0.0619452	O=C1C(O[C@H]2[C@@H]([C@H]([C@@H]([C@@H](CO)O2)O)O)O)=C(C3=CC=C(O[C@H]4[C@@H]([C@H]([C@@H]([C@@H](CO)O4)O)O)O)C=C3)OC5=CC(OC)=CC(O)=C15
1079	6817-41-0	0.0618327	OC1=CC2=C(C=C1OC)CCN(C)[C@@H]2CC3=CC=C(O)C(OC4=CC5=C(C=C4OC)CCN(C)[C@@H]5CC6=CC=C(OC)C=C6)=C3
1080	17650-84-9	0.0616914	O=C1C(O[C@H]2[C@@H]([C@H]([C@@H]([C@@H](CO[C@H]3[C@@H]([C@@H]([C@H]([C@H](C)O3)O)O)O)O2)O)O)O)=C(C4=CC=C(O)C=C4)OC5=CC(O)=CC(O)=C15
1081	78-70-6	0.0616781	C=CC(O)(C)CC/C=C(C)/C
1082	84676-89-1	0.0616522	O[C@H]1[C@H](O)[C@@H](OC(C)=O)[C@]([H])(O[C@@H]2C(C)(C)[C@@]([C@@H](O[C@]3([H])O[C@H](CO)[C@@H](O)[C@H](O)[C@H]3O)C[C@]4([H])[C@@]56CC[C@@]7(C)[C@@]4(C)C[C@H](O)[C@@]7([C@]8(C)O[C@H](C(O)(C)C)CC8)[H])([H])[C@]5(C6)CC2)OC1
1083	480-10-4	0.0616472	OC1=CC2=C(C(C(O[C@@H]3O[C@H](CO)[C@@H](O)[C@H](O)[C@H]3O)=C(C4=CC=C(O)C=C4)O2)=O)C(O)=C1
1084	477-49-6	0.0615396	O=C1[C@]([C@]2([H])CO1)([H])[C@@](C(C=C3OC)=CC(OC)=C3OC)([H])C4=CC(OCO5)=C5C=C4C2=O
1085	477-48-5	0.0615396	O=C1[C@@]([C@]2([H])CO1)([H])[C@@](C(C=C3OC)=CC(OC)=C3OC)([H])C4=CC(OCO5)=C5C=C4C2=O
1086	614-60-8	0.0615281	O=C(O)/C=C/C1=CC=CC=C1O
1087	66-28-4	0.0611939	O=C[C@@]12[C@]3([H])[C@](CC[C@@]1(C[C@@H](O)CC2)O)([H])[C@@]4([C@@](C)([C@@H](C5=CC(OC5)=O)CC4)CC3)O
1088	520-28-5	0.0611652	OC1=C2C(OC(C3=CC=CC=C3)=CC2=O)=CC(OC)=C1
1089	2050-87-5	0.0611631	C=CCSSSCC=C
1090	595-05-1	0.0611227	CN1CC[C@]23C4=CC=CC=C4N[C@@]1([H])[C@@]25C6=CC=CC=C6N[C@]3([H])N(C)CC5
1091	1071-23-4	0.0610986	NCCOP(O)(O)=O
1092	504-96-1	0.061067	C=CC(CCCC(C)CCCC(C)CCCC(C)C)=C
1093	41451-75-6	0.0610563	O=C([C@@]1([C@H]([C@H](O)[C@]2([H])[C@]3(C4)C)O)[C@@]([C@H](C5=O)OC(/C=C(C)/C(C)C)=O)([H])[C@@]2([C@@](O5)([H])C[C@@]3([H])C(C)=C(O)C4=O)CO1)OC
1094	485-49-4	0.0610399	O=C1O[C@@H]([C@H]2N(C)CCC3=C2C=C(OCO4)C4=C3)C5=CC=C(OCO6)C6=C51
1095	156980-60-8	0.0608805	O=C1C(O[C@H]2[C@@H]([C@@H]([C@@H](O)[C@H](C)O2)O)O)=C(C3=CC=C(O)C=C3)OC4=CC(O[C@H]5[C@@H]([C@@H]([C@@H](O)[C@H](C)O5)O)O[C@]6([H])O[C@@H]([C@@H](O)[C@H](O)[C@H]6O)CO)=CC(O)=C41
1096	218916-51-9	0.0608352	O=C(/C(C)=C/[C@](C1(C)C)([H])[C@]1([H])C[C@H]2OC(C3=CC=CC=C3)=O)[C@](C[C@H](C)[C@@H]4OC(C5=CC=CC=C5)=O)(OC(C)=O)[C@@]4([H])[C@@H](OC(C)=O)C2=C
1097	123748-68-5	0.0607839	OC[C@]1([C@H]2OC(C)=O)[C@](CC(C)(C)[C@H]2OC(/C(C)=C/C)=O)([H])C3=CC[C@@]4([H])[C@@](C)(CC[C@]5([H])[C@@]4(CC[C@H](O[C@@](O[C@H](C(O)=O)[C@@H](O[C@]([C@@H]([C@@H](O)[C@@H]6O)O)([H])O[C@@H]6CO)[C@@H]7O)([H])[C@@H]7O[C@]([C@@H]([C@@H](O)[C@@H]8O)O)([H])O[C@@H]8CO)[C@]5(C)CO)C)[C@]3(C)C[C@H]1O
1098	1258-84-0	0.0607813	C[C@](C1=CC=C(C(C)=C2O)C3=CC2=O)(CC[C@]4(C)[C@@]5([H])C[C@@](C(OC)=O)(C)CC4)[C@]5(CC[C@]13C)C
1099	21082-33-7	0.0607755	CC1=C(O)C=CC(O[C@@H]2O[C@H](CO)[C@@H](O)[C@H](O)[C@H]2O)=C1
1100	1139-83-9	0.0605809	O=C1C2=CC=CC=C2C3=CC=C(O)C=C3O1
1101	18031-40-8	0.0604508	O=CC1=CC[C@@H](C(C)=C)CC1
1102	642-05-7	0.0604056	C/C(C)=C/CC1=C(C=CO2)C2=C(O)C(O3)=C1C=CC3=O
1103	20196-89-8	0.0603657	O=C1C(O)=C(C2=CC=C(O)C=C2)OC3=CC(O[C@H]4[C@@H]([C@@H]([C@H]([C@H](C)O4)O)O)O)=CC(O)=C13
1104	22608-11-3	0.0603343	O=C(CC(/C=C/C1=CC=C(O)C=C1)=O)/C=C/C2=CC=C(O)C(OC)=C2
1105	488-17-5	0.0602466	OC1=CC=CC(C)=C1O
1106	15291-77-7	0.0602215	O[C@@H]1C(C2([C@H]3O)[C@](OC3=O)([H])O4)([C@@](O5)([H])C[C@H]2C(C)(C)C)C4(C5=O)[C@@](O)([C@@H]6C)[C@@]1([H])OC6=O
1107	275-51-4	0.0602087	C12=CC=CC=CC1=CC=C2
1108	483-14-7	0.0600261	COC1=CC=C2C(CN3CCC4=CC(OC)=C(OC)C=C4[C@]3([H])C2)=C1OC
1109	2934-97-6	0.0600261	COC1=CC=C2C(CN3CCC4=CC(OC)=C(OC)C=C4C3C2)=C1OC
1110	3520-14-7	0.0600261	COC1=CC=C2C(CN3CCC4=CC(OC)=C(OC)C=C4[C@@]3([H])C2)=C1OC
1111	82601-41-0	0.0598856	O=C(C1=CC[C@@]([C@@](CC1)(O)[C@]2([H])[C@@](C)(/C=C/C=C(C(O)=O)\C)O3)(CC2)C3=O)OC
1112	118-10-5	0.0597832	O[C@@H](C1=CC=NC2=CC=CC=C12)[C@]3([H])[N@@]4C[C@H](C=C)[C@@H](CC4)C3
1113	485-71-2	0.0597832	C=C[C@H]1C[N@](CC[C@H]1C2)[C@]2([H])[C@H](O)C3=CC=NC4=CC=CC=C34
1114	20736-25-8	0.0597532	COC1=C(C(=CC(=C1)CCCO)OC)O
1115	497-76-7	0.0597051	O[C@H]([C@H]([C@@H]([C@@H](CO)O1)O)O)[C@@H]1OC2=CC=C(O)C=C2
1116	84380-01-8	0.0597051	OC(C=C1)=CC=C1O[C@H]2O[C@@H]([C@@H](O)[C@H](O)[C@H]2O)CO
1117	112-63-0	0.0596709	CCCCC/C=C\C/C=C\CCCCCCCC(OC)=O
1118	122-48-5	0.0596443	COC1=C(O)C=CC(CCC(C)=O)=C1
1119	3147-64-6	0.0595553	COC1=CC=CC(O)=C1C(O)=O
1120	106577-39-3	0.0595189	C[C@]12[C@]3(C([C@@]4([H])[C@](C(O)=O)(CCC(C)(C)C4)CC3)=CC[C@]1([H])[C@@]5([C@@](C(C)([C@@H](O[C@@]6([H])[C@@H]([C@H]([C@@H](O[C@]7([H])O[C@@H]([C@@H](O)[C@H](O)[C@H]7O)CO)CO6)O)O[C@@]8([H])[C@@H]([C@@H]([C@@H](O)[C@H](C)O8)O)O)CC5)C)([H])CC2)C)C
1121	53155-25-2	0.0594231	OC([C@]12[C@]([C@](O)([C@H](C)CC2)C)([H])C3=CC[C@@]([C@@]4([C@@](C(C)([C@H](O)[C@H](O)C4)C)([H])CC5)C)([H])[C@]5(C)[C@]3(C)CC1)=O
1122	13850-16-3	0.0594231	OC([C@]12[C@]([C@](O)([C@H](C)CC2)C)([H])C3=CC[C@@]([C@@]4([C@@](C(C)([C@@H](O)[C@H](O)C4)C)([H])CC5)C)([H])[C@]5(C)[C@]3(C)CC1)=O
1123	78763-58-3	0.0594023	O=C([C@]1(CCC(C)(C)C2)[C@]2([H])C3=CC[C@@]4([H])[C@@](C)(CC[C@]5([H])[C@@]4(C[C@H](O)[C@H](O[C@]([C@@H]([C@@H](O)[C@@H]6O)O)([H])O[C@@H]6CO)C5(CO)CO)C)[C@]3(C)C[C@H]1O)O[C@H](OC[C@H](O)[C@@H]7O)[C@@H]7O[C@@](O[C@@H](C)[C@H](O[C@@](OC[C@@H](O)[C@@H]8O)([H])[C@@H]8O)[C@H]9O)([H])[C@@H]9O
1124	106-24-1	0.0593822	C/C(C)=C\CC/C(C)=C/CO
1125	106-25-2	0.0593822	C/C(C)=C/CC/C(C)=C\CO
1126	58880-25-4	0.0593613	C[C@]12[C@]3(C([C@@]4([H])[C@](C(O)=O)(CCC(C)(C)[C@H]4O)CC3)=CC[C@]1([H])[C@@]5([C@@]([C@@](C)([C@@H](O)[C@H](O)C5)CO)([H])CC2)C)C
1127	5986-55-0	0.0592008	O[C@@]1(C2(C)C)CC[C@H](C)[C@]3([H])C[C@@]2([H])CC[C@]13C
1128	99-76-3	0.0591916	O=C(OC)C1=CC=C(O)C=C1
1129	529-44-2	0.0591653	OC1=CC(O)=C(C(C(O)=C(C2=CC(O)=C(O)C(O)=C2)O3)=O)C3=C1
1130	143502-51-6	0.059119	CC1=C([C@@H]2O)[C@@]([C@@](CC3=O)([H])[C@@]2([H])[C@]([C@]3([H])C[C@H]4O)(CC4)C)([H])CC[C@@]1(O[C@@](C5)([H])[C@@]6([H])NC[C@H]5C)[C@@H]6C
1131	134859-96-4	0.0591155	O=C1C(C2=CC=C(O)C=C2)=COC3=CC(O[C@H]4[C@@H]([C@H]([C@@H]([C@@H](COC(C)=O)O4)O)O)O)=C(OC)C=C13
1132	520-36-5	0.0591085	OC1=C2C(OC(C3=CC=C(O)C=C3)=CC2=O)=CC(O)=C1
1133	100-83-4	0.0590516	O=CC1=CC=CC(O)=C1
1134	6537-80-0	0.0590023	O=C(O)[C@H](OC(/C=C/C1=CC=C(O)C(O)=C1)=O)[C@@H](OC(/C=C/C2=CC=C(O)C(O)=C2)=O)C(O)=O
1135	509-15-9	0.0589805	O=C1NC2=CC=CC=C2[C@]13[C@]4([H])[C@@]5([C@]6([H])C[C@H]3OC[C@@H]6[C@H]4N(C)C5)C=C
1136	94596-27-7	0.0589626	O=C1O/C(C2=C1[C@H](O)[C@H](O)CC2)=C\CCC
1137	94596-28-8	0.0589626	O=C1O/C(C2=C1[C@H](O)[C@@H](O)CC2)=C\CCC
1138	51330-27-9	0.0589163	O[C@H]([C@H]1O[C@@]2([H])[C@H](O[C@]3([H])O[C@@H](C)[C@H](O)[C@@H](O)[C@H]3O)[C@@H](O)[C@@H](O)[C@@H](CO)O2)[C@H](O)[C@@H](C(O)=O)O[C@@]1([H])O[C@@H]4[C@@](CO)(C)[C@]5([H])CC[C@@]6(C)[C@]7(C)CC[C@@]8(C)[C@H](O)CC(C)(C)C[C@@]8([H])C7=CC[C@]6([H])[C@@]5(C)CC4
1139	85999-40-2	0.0588809	OC([C@]1(CC[C@H]2C(C)=C)[C@@]2([H])[C@](CC[C@@]3([H])[C@]4(CC[C@]5([H])[C@@]3(CC[C@H](O)[C@@]5(C)CO)C)C)([H])[C@@]4(C)CC1)=O
1140	488-81-3	0.0588453	OC[C@@H](O)[C@@H](O)[C@@H](O)CO
1141	87-99-0	0.0588453	OC[C@@H](O)[C@H](O)[C@@H](O)CO
1142	488-82-4	0.0588453	OCC(O)C(O)C(O)CO
1143	4412-91-3	0.0587573	OCC1=COC=C1
1144	26020-14-4	0.0587124	C[C@]12[C@]3(C([C@@]4([H])[C@](C(O)=O)(CCC(C)(C)C4)CC3)=CC[C@]1([H])[C@@]5([C@@](C(C)([C@@H](O[C@]6([H])O[C@@H]([C@@H](O)[C@H](O)[C@H]6O)C(O)=O)CC5)C)([H])CC2)C)C
1145	5949-29-1	0.0586662	O=C(CC(C(O)=O)(O)CC(O)=O)O.O
1146	5058-13-9	0.0585704	C/C=C(C)\C(OC(C)([C@@H]1CC2=C(O3)C(C=CC3=O)=CC=C2O1)C)=O
1147	19908-48-6	0.058459	OC1=CC=C2OC[C@]3([H])C4=CC5=C(OCO5)C=C4O[C@]3([H])C2=C1
1148	475-81-0	0.0584415	CN1CCC2=CC(OC)=C(OC)C3=C2[C@]1([H])CC4=CC(OC)=C(OC)C=C34
1149	696-60-6	0.058397	OC1=CC=C(CN)C=C1
1150	599-07-5	0.0583433	C[C@@]1(C(O)=O)[C@@H](O)[C@@H](O)C[C@]2(C)[C@@]3([H])CC=C4[C@]5([H])CC(C)(C)CC[C@@](C(O)=O)5CC[C@](C)4[C@@](C)3CC[C@@]12[H]
1151	831-61-8	0.0581527	O=C(OCC)C1=CC(O)=C(O)C(O)=C1
1152	63223-86-9	0.0579438	C[C@@]([C@@]12C)(C[C@H](O[C@]([C@@H]([C@@H](O)[C@@H]3O)O)([H])O[C@@H]3CO)[C@@]4([H])C5(C)C)[C@@](C[C@@H](O)[C@]1([H])[C@]([C@@](C)(O)CC/C=C(C)/C)([H])CC2)([H])[C@]4(CC[C@@H]5O)C
1153	80952-71-2	0.0579438	O[C@H]([C@H]([C@@H]([C@@H](CO)O1)O)O)[C@@H]1O[C@@H]2[C@@]3([H])C(C)(C)[C@@H](O)CC[C@]3(C)[C@@]4([H])C[C@@H](O)[C@@H]5[C@@H]([C@](C)(O)CC/C=C(C)\C)CC[C@](C)5[C@@](C)4C2
1154	574-84-5	0.0579425	O=C1C=CC2=CC(OC)=C(O)C(O)=C2O1
1155	1687-64-5	0.0579074	OC1=C(C)C=CC=C1CC
1156	487-79-6	0.0577891	O=C(O)C[C@@H]1[C@@H](C(O)=O)NC[C@@H]1C(C)=C
1157	2623-23-6	0.0577883	CC([C@H]1[C@H](OC(C)=O)C[C@H](C)CC1)C
1158	143061-65-8	0.0576676	O=C1C(O[C@H]2[C@@H]([C@@H]([C@H]([C@H](C)O2)O)O)O[C@H]3[C@@H]([C@H]([C@@H]([C@@H](COC(/C=C/C4=CC=C(O)C=C4)=O)O3)O)O)O)=C(C5=CC=C(O)C(O)=C5)OC6=CC(O)=CC(O)=C16
1159	23513-08-8	0.0575786	CCCCCCC[C@H](O)CC(CCC1=CC=C(O)C(OC)=C1)=O
1160	23513-15-7	0.0575786	CCCCCCCCC[C@H](O)CC(CCC1=CC=C(O)C(OC)=C1)=O
1161	22255-22-7	0.0575143	COC1=CC=C(/C=C/C2=CC(OC)=CC(OC)=C2)C=C1
1162	17659-49-3	0.0574832	O=C(OC1CC(N2C)CC(O)C2C1)C(CO)C3=CC=CC=C3
1163	7770-78-7	0.0572829	O=C1OC[C@H](CC2=CC=C(OC)C(OC)=C2)[C@H]1CC3=CC=C(O)C(OC)=C3
1164	84687-45-6	0.0572707	C[C@]12[C@@]3([H])[C@@]4(CC[C@@]1([C@]([C@@]5(O[C@H](C(C)(O)C)CC5)C)([H])[C@@H](O)C2)C)[C@@]6([C@@](C(C)([C@@H](O[C@@]7([H])[C@@H]([C@H]([C@H](O)CO7)O)O[C@]8([H])O[C@@H]([C@@H](O)[C@H](O)[C@H]8O)CO)CC6)C)([H])[C@@H](O[C@]9([H])O[C@@H]([C@@H](O)[C@H](O)[C@H]9O)CO)C3)C4
1165	77-53-2	0.057223	O[C@]1(C)CC[C@]23[C@H](C)CC[C@@]2([H])C(C)(C)[C@@]1([H])C3
1166	62025-49-4	0.0571441	C[C@@]([C@@]12C)(CC[C@@]3([H])C4(C)C)[C@@](C[C@@H](O)[C@]1([H])[C@]([C@@](CC/C=C(C)/C)(C)O[C@@H]([C@@H]([C@@H](O)[C@@H]5O)O)O[C@@H]5CO)([H])CC2)([H])[C@]3(CC[C@@H]4O[C@]([C@@H]([C@@H](O)[C@@H]6O)O)([H])O[C@@H]6CO)C
1167	16994-56-2	0.0570943	O=C([C@H]([C@@H](OC)[C@H](OC(C1=CC(OC)=C(OC)C(OC)=C1)=O)C[C@]2([H])CN3CC4)[C@@]2([H])C[C@]3([H])C5=C4C(C=CC(OC)=C6)=C6N5)OC.Cl
1168	38853-67-7	0.0569411	COC1=CC2=C(C=C1OC)CCN3C2CC(C=CC4=C5OCO4)=C5C3
1169	78454-17-8	0.056924	O=C(N[C@@H](C1=CC=CC=C1)[C@@H](O)C(O[C@H]2C[C@@](O)([C@@H](OC(C3=CC=CC=C3)=O)[C@@]4([H])[C@@]5(C)[C@H](O)C[C@]6([H])[C@@]4(OC(C)=O)CO6)C(C)(C)C([C@@H](O)C5=O)=C2C)=O)C7=CC=CC=C7
1170	78432-77-6	0.056924	CC(O[C@]12[C@@]([C@]3([C@@H](O)C[C@@]1([H])OC2)C)([H])[C@@H]([C@]4(C(C)(C([C@@H](O)C3=O)=C(C)[C@@H](OC([C@H](O)[C@H](C5=CC=CC=C5)NC(C6=CC=CC=C6)=O)=O)C4)C)O)OC(C7=CC=CC=C7)=O)=O
1171	65914-17-2	0.0569175	O[C@H]([C@H]([C@@H]([C@@H](CO)O1)O)O)[C@@H]1OC2=CC(/C=C/C3=CC=C(O)C=C3)=CC(O)=C2
1172	27208-80-6	0.0569175	O[C@H]([C@H]([C@@H]([C@@H](CO)O1)O)O)[C@@H]1OC2=CC(/C=C/C3=CC=C(O)C=C3)=CC(O)=C2
1173	67879-58-7	0.0568448	O=C(O)[C@H](OC(/C=C/C1=CC=C(O)C(O)=C1)=O)[C@@H](O)C(O)=O
1174	124-20-9	0.056793	NCCCCNCCCN
1175	29106-36-3	0.0566502	COC1=CC=C([C@H]2OC[C@]3([H])[C@@H](C4=CC=C(OC)C(OC)=C4)OC[C@@]32[H])C=C1OC
1176	526-06-7	0.0566502	COC(C=C(C=C1)[C@@]2([H])[C@@]3([H])[C@](CO2)([H])[C@@](C(C=C4)=CC(OC)=C4OC)([H])OC3)=C1OC
1177	546-97-4	0.0565656	O=C1[C@](C=C2)(O)[C@@](CC3)(C)[C@@]([C@@](C[C@@H](C4=COC=C4)O5)(C)[C@]3([H])C5=O)([H])[C@]2([H])O1
1178	69039-02-7	0.0563635	CC(OCCC1=CC(O)=C(O)C=C1)=O
1179	6681-18-1	0.0562887	OC1=C(C2=C3O)C([C@]([N+]4(C)C)([H])CC2=CC=C3OC)=C(CC4)C=C1OC.[Cl-]
1180	512-85-6	0.0562529	CC12CCC(OO1)(C=C2)C(C)C
1181	80681-42-1	0.0559368	O=C1C=C(C)OC2=CC(O[C@H](C(C)(O)C)C3)=C3C(OC)=C12
1182	643-84-5	0.0558664	OC1=CC(O)=C2C=C(C(C3=CC(OC)=C(C(OC)=C3)O)=[O+]C2=C1)O.[Cl-]
1183	22427-39-0	0.0558605	[H][C@]12C(C)(C)[C@@H](O)CC[C@]1(C)[C@]3([H])[C@@]([C@@](CC[C@]4([H])[C@@](CC/C=C(C)/C)(C)O[C@@H]5O[C@H](CO)[C@@H](O)[C@H](O)[C@H]5O)(C)[C@]4([H])[C@H](O)C3)(C)C[C@@H]2O[C@]6([H])O[C@H](CO)[C@@H](O)[C@H](O)[C@H]6O
1184	139-85-5	0.0558059	O=CC1=CC=C(O)C(O)=C1
1185	873001-54-8	0.0557179	O=C(C1=CC=CC=C1)OC[C@]2(C)CC[C@]([C@@]3([H])C2)(C)CC[C@]([C@@]3(C)CC4)(C)C5=C4[C@]6(C)[C@](C[C@@H]5O)([H])C(C)(C)[C@H](OC(C7=CC=CC=C7)=O)CC6
1186	77-92-9	0.0556759	OC(CC(CC(O)=O)(C(O)=O)O)=O
1187	82508-32-5	0.0556363	O=C(O)/C(C)=C/C=C/[C@](O1)(C)[C@@]2([H])[C@](CCC(C)=CC3)(OC(C)=O)[C@]3(CC2)C1=O
1188	699-83-2	0.0556188	CC(C1=C(O)C=CC=C1O)=O
1189	38953-85-4	0.0556118	OC1=C(C2=O)C(OC(C3=CC=C(O)C=C3)=C2)=CC(O)=C1[C@@H]([C@@H]([C@@H](O)[C@@H]4O)O)O[C@@H]4CO
1190	1476-53-5	0.0555991	CC1=C(OC2=O)C(C(O)=C2NC(C3=CC(C/C=C(C)/C)=C(O[Na])C=C3)=O)=CC=C1O[C@H](OC(C)(C)[C@H](OC)[C@H]4OC(N)=O)[C@@H]4O
1191	99-48-9	0.0555708	OC1C(C)=CCC(C(C)=C)C1
1192	33889-68-8	0.0554519	OC1=C(OC2=CC([C@]3([H])CC(C=C4)=CC=C4O5)=C(CCN3C)C=C2OC)C([C@@](N6C)([H])CC7=CC=C(OC)C5=C7)=C(CC6)C=C1OC
1193	436-77-1	0.0554519	OC1=C(OC2=CC([C@]3([H])CC(C=C4)=CC=C4O5)=C(CCN3C)C=C2OC)C([C@](N6C)([H])CC7=CC=C(OC)C5=C7)=C(CC6)C=C1OC
1194	7630-74-2	0.0553565	CN1CCC2=CC(OC)=C(OC)C3=C4C(C=CC=C4)=CC1=C23
1195	52591-10-3	0.0553192	O=C(C1=CC=C(O)C=C1)C2=C(O)C=C(O)C=C2O
1196	1072-93-1	0.0553088	S=C1O[C@H](C=C)CN1
1197	13190-34-6	0.0553088	S=C1OC(C=C)CN1
1198	102841-42-9	0.0552536	O[C@H]([C@@H](O)[C@@H]1O)[C@@H](O[C@@H]1CO)OC2=CC(/C=C/C(C=CC(O[C@@H]([C@@H]([C@@H](O)[C@@H]3O)O)O[C@@H]3CO)=C4)=C4O)=CC(O)=C2
1199	208-96-8	0.0551334	C12=CC=CC3=C1C(C=C2)=CC=C3
1200	6155-35-7	0.0551041	O[C@@H]([C@@H](O[C@H]1O)C)[C@H]([C@H]1O)O.O
1201	80930-74-1	0.0550706	C[C@@]12C([C@@]3([H])[C@](C(O)=O)(CCC(C)(C)C3)CC2)=CC[C@]4([H])[C@@](C)(CC[C@H](O[C@@]5([H])[C@@H]([C@H]([C@H](O)[C@@H](C(O)=O)O5)O)O[C@]6([H])O[C@@H]([C@@H](O)[C@H](O)[C@H]6O)CO)C7(C)C)[C@@]7([H])CC[C@@]14C
1202	334-50-9	0.0548705	NCCCCNCCCN.[H]Cl.[H]Cl.[H]Cl
1203	69120-06-5	0.0545381	OC1=CC2=C(C=C(C3=CC(O)=C(C/C=C(C)\C)C(O)=C3)O2)C=C1
1204	520-12-7	0.0545212	O=C1C=C(C2=CC=C(OC)C=C2)OC3=CC(O)=C(OC)C(O)=C13
1205	63279-13-0	0.0544377	O[C@H]1[C@H](O)[C@@H](CO)O[C@@H](OC([C@@]2(C)[C@](CC[C@]3(CC4=C)[C@@]5([H])CC[C@]4(O[C@]6([H])O[C@H](CO)[C@@H](O)[C@H](O[C@]7([H])O[C@H](CO)[C@@H](O)[C@H](O)[C@H]7O)[C@H]6O[C@@]8([H])[C@H](O)[C@@H](O)[C@H](O)[C@@H](CO)O8)C3)([H])[C@@]5(C)CCC2)=O)[C@@H]1O[C@@]9([H])[C@H](O)[C@@H](O)[C@H](O)[C@@H](CO)O9
1206	62687-22-3	0.0543514	C[C@]([C@]([C@@](OC1=O)([H])[C@@](C1=C)([H])CC[C@]2(O)C)([H])[C@@]32C4)(C=C3)[C@]54[C@@]([C@H]6OC(C)=O)([H])[C@]([C@](C(C)=CC7)([H])[C@]7([H])[C@](C)(O)C6)([H])OC5=O
1207	120-51-4	0.0543153	O=C(OCC1=CC=CC=C1)C2=CC=CC=C2
1208	500-65-2	0.0542974	OC1=CC(/C=C/C2=CC=C(OC)C(O)=C2)=CC(O)=C1
1209	6080-33-7	0.0542265	OC(C1=C2C[C@@]3([H])[C@](C=C4OC)([H])[C@@]1(CCN3C)CC4=O)=C(C=C2)OC.Cl
1210	577-85-5	0.0542201	O=C1C(O)=C(C2=CC=CC=C2)OC3=CC=CC=C13
1211	6035-49-0	0.0540858	O=C1C=CC2=CC(OC)=C(OC)C(OC)=C2O1
1212	1953-54-4	0.0540562	OC1=CC2=C(C=C1)NC=C2
1213	138916-58-2	0.0540044	O=C(NCCO[C@H]1[C@@H]([C@H]([C@@H]([C@@H](CO)O1)O)O)O)/C=C/SC
1214	66-22-8	0.0539279	O=C1NC(C=CN1)=O
1215	82373-94-2	0.0538745	OC1=CC(O)=CC(/C=C/C2=CC=C(O)C=C2)=C1O[C@@H]([C@@H]([C@@H](O)[C@@H]3O)O)O[C@@H]3CO
1216	135357-25-4	0.0538311	CC([C@]1([H])CC2=O)(C(CC[C@@]1(C3=C2[C@]4(C)C(C[C@H]([C@@H](CC(C[C@H](C(O)=O)C)=O)C)[C@@]4(C)C(C3=O)=O)=O)C)=O)C
1217	99-24-1	0.0537999	O=C(OC)C1=CC(O)=C(O)C(O)=C1
1218	23180-65-6	0.0537674	O=C1C=CC2=C(C3=C(O[C@H](C(C)(OC(C)=O)C)C3)C=C2)O1
1219	469-36-3	0.0537421	CC1(C)[C@@H](OC(/C=C/C2=CC=C(O)C(OC)=C2)=O)CC[C@]3(C4)C54CC[C@]6(C)[C@@H]([C@H](C)CCC(C(C)C)=C)CC[C@](C)6[C@]5([H])CC[C@@]13[H]
1220	4254-14-2	0.053651	C[C@@H](O)CO
1221	1637-73-6	0.0536476	OC(C(O[Na])=O)C(C(O[Na])=O)CC(O[Na])=O
1222	4192-90-9	0.0535617	OC(C=C1)=CC=C1CCC(C2=C(C=C(O[C@@H]3O[C@@H]([C@@H](O)[C@H](O)[C@H]3O)CO)C=C2O)O)=O
1223	54-21-7	0.0534656	O=C(O[Na])C1=CC=CC=C1O
1224	3458-72-8	0.0534324	O=C(CC(C(O)=O)(O)CC(O)=O)O.[3NH3]
1225	58115-31-4	0.0533213	O=C(N[C@H](CO)CC1=CC=CC=C1)[C@@H](NC(C2=CC=CC=C2)=O)CC3=CC=CC=C3
1226	591230-99-8	0.0533095	O=C(O[Na])/C(C)=C/C=C/C(C)=C/C=C/C=C(C)/C=C/C=C(C)/C(O[Na])=O
1227	110-15-6	0.0532667	O=C(O)CCC(O)=O
1228	905-99-7	0.0532402	O=C(/C=C/C1=CC(O)=C(O)C=C1)O[C@@H]([C@@H]2O)[C@@H](C[C@](C(O)=O)(O)C2)O
1229	61301-33-5	0.0531794	[H][C@@]([C@](C)([H])C1)(C)CC2=CC3=C(C(OC)=C2C4=C1C=C5OCOC5=C4OC)OCO3
1230	78954-23-1	0.053119	O=C(CCCCC1=CC=CC=C1)CCC2=CC=C(O)C(OC)=C2
1231	60-18-4	0.0530726	N[C@@H](CC1=CC=C(C=C1)O)C(O)=O
1232	89412-79-3	0.0529865	C[C@@]1(CC[C@]2(C(O)=O)[C@@]3([H])CC(C)(C)CC2)C3=CC[C@@]4([H])[C@]1(CC[C@]5([H])[C@@]4(CC[C@H](O[C@@](OC[C@H](O)[C@@H]6O)([H])[C@@H]6O[C@@](O[C@H](CO)[C@@H](O)[C@@H]7O)([H])[C@@H]7O[C@@](O[C@@H](C)[C@H](O)[C@H]8O)([H])[C@@H]8O)C5(C)C)C)C
1233	18794-84-8	0.0529823	C=CC(CC/C=C(C)/CC/C=C(C)/C)=C
1234	93-54-9	0.0528693	CCC(C1=CC=CC=C1)O
1235	592-95-0	0.05283	O=S(/C=C/CCN=C=S)C
1236	5968-70-7	0.05271	C[C@@]([C@@]12C)(CC[C@@]3([H])[C@@]4(C)C(O)=O)[C@@](CC=C1[C@@]([C@H]5C)([H])[C@](C)(CC[C@H]5C)CC2)([H])[C@]3(CC[C@H]4OC(C)=O)C
1237	6873-15-0	0.0524075	O=C1N=C(CC2=CC=CC=C2)N(C)C3=C1C=CC=C3
1238	124-13-0	0.052325	CCCCCCCC=O
1239	124-19-6	0.052325	CCCCCCCCC=O
1240	629-80-1	0.052325	CCCCCCCCCCCCCCCC=O
1241	112-31-2	0.052325	CCCCCCCCCC=O
1242	338-69-2	0.0522238	N[C@@H](C(O)=O)C
1243	56-41-7	0.0522238	N[C@@H](C)C(O)=O
1244	302-72-7	0.0522238	NC(C)C(O)=O
1245	476-34-6	0.0521336	O=C1NC2=C(C=CC=C2)/C1=C3C(NC4=C\3C=CC=C4)=O
1246	3968-19-2	0.0521243	OC1=CC2=C(C=C1OC)CCN(C)[C@@H]2CC3=CC=C(OC)C(O)=C3
1247	39151-19-4	0.0521074	CC(C1=CC(OC)=CC(OC)=C1)=O
1248	69809-22-9	0.052076	O=C1C=C(CCC2=CC=CC=C2)OC3=C1[C@H](O)[C@@H](O)[C@@H](O)[C@@H]3O
1249	22047-25-2	0.0517971	C1=C(N=CC=N1)C(=O)C
1250	588-30-7	0.0517484	O=C(O)/C=C/C1=CC=CC(O)=C1
1251	14755-02-3	0.0517484	OC1=CC=CC(/C([H])=C([H])/C(O)=O)=C1
1252	39012-20-9	0.051709	O[C@H]([C@H]([C@@H]([C@@H](CO)O1)O)O)[C@@H]1O[C@H]2[C@@]3([H])[C@@]([C@H](OC(C4=CC=C(O)C(OC)=C4)=O)[C@@]5([H])[C@]3(CO)O5)([H])C=CO2
1253	191729-43-8	0.051676	C[C@@]([C@@H]([C@@H](OC(/C(C)=C/C)=O)[C@]1([H])[C@]23C)OC(C)=O)([C@@H]4C(C)=O)[C@]5(CC4)[C@@]1(CC[C@@]2([H])C[C@@H](O[C@@](O[C@H](C)[C@H]6O[C@@](O[C@H](C)[C@@H](O)[C@H]7OC)([H])[C@@H]7O)([H])C[C@H]6OC)CC3)O5
1254	55804-74-5	0.0516366	O=C1C(O[C@H]2[C@@H]([C@H]([C@H](O)[C@@H](CO[C@H]3[C@@H]([C@@H]([C@@H](O)[C@H](C)O3)O)O)O2)O)O[C@@]4([H])[C@@H]([C@@H]([C@@H](O)[C@H](C)O4)O)O)=C(C5=CC=C(O)C=C5)OC6=CC(O)=CC(O)=C61
1255	24502-78-1	0.0515556	O=C1C([C@H](OC(C)=O)C/C=C(C)\C)=CC(C2=C1C(O)=CC=C2O)=O
1256	34232-27-4	0.0515556	O=C1C([C@@H](OC(C)=O)C/C=C(C)\C)=CC(C2=C1C(O)=CC=C2O)=O
1257	5995-86-8	0.0514493	O=C(O)C1=CC(O)=C(O)C(O)=C1.O
1258	19895-95-5	0.0513694	O=C1C(O[C@H]2[C@@H]([C@H]([C@@H]([C@@H](CO)O2)O)O)O[C@H]3[C@@H]([C@H]([C@@H]([C@@H](CO)O3)O)O)O)=C(C4=CC=C(O)C=C4)OC5=CC(O)=CC(O)=C15
1259	31512-06-8	0.0513694	O=C1C(O[C@H]2[C@@H]([C@H]([C@@H](O)[C@@H](CO)O2)O)O[C@]3([H])O[C@@H]([C@@H](O)[C@H](O)[C@H]3O)CO)=C(C4=CC=C(O)C=C4)OC5=CC(O)=CC(O)=C51
1260	303-45-7	0.0511972	O=CC1=C(O)C(O)=C(C(C)C)C2=CC(C)=C(C3=C(C)C=C4C(C(C)C)=C(O)C(O)=C(C=O)C4=C3O)C(O)=C12
1261	487-06-9	0.0508728	O=C1OC2=C(C(OC)=CC(OC)=C2)C=C1
1262	114590-20-4	0.0507285	O[C@H]([C@H]1O[C@@]2([H])[C@H](O[C@]3([H])O[C@H](CO)[C@@H](O)[C@H](O)[C@H]3O)[C@@H](O)[C@@H](O)[C@@H](CO)O2)[C@H](O)[C@@H](C(O)=O)O[C@@]1([H])O[C@@H]4[C@@](CO)(C)[C@]5([H])CC[C@@]6(C)[C@]7(C)CC[C@@]8(C)[C@H](O)CC(C)(C)C[C@@]8([H])C7=CC[C@]6([H])[C@@]5(C)CC4
1263	481-72-1	0.0506711	O=C1C2=C(C=CC=C2O)C(C3=CC(CO)=CC(O)=C13)=O
1264	301-19-9	0.0506064	O=C1C(O[C@H]2[C@@H]([C@H]([C@H]([C@@H](CO[C@H]3[C@@H]([C@@H]([C@H]([C@H](C)O3)O)O)O)O2)O)O)O)=C(C4=CC=C(O)C=C4)OC5=CC(O[C@H]6[C@@H]([C@@H]([C@H]([C@H](C)O6)O)O)O)=CC(O)=C15
1265	29782-68-1	0.0505177	O=C1[C@]2([H])C=C([C@@H]3[C@@H](O)C(C4=C(O)C=C(O)C=C4O3)=O)[C@@]5([H])[C@]([C@H]2C6=CC=C(O)C(OC)=C6)([H])CO[C@]51O
1266	525-21-3	0.0505112	O=C1C=CC2=CC(OC)=C(OC)C(O)=C2O1
1267	18916-17-1	0.0504548	O=C(C1=C(O)C=C(O[C@H]2[C@@H]([C@H]([C@@H]([C@@H](CO)O2)O)O)O[C@@]3([H])[C@@H]([C@@H]([C@H]([C@H](C)O3)O)O)O)C=C1O)CCC4=CC=C(O)C=C4
1268	1617-68-1	0.0503172	C[C@@]([C@@]1(CC[C@@]2([H])C3(C)C)C)(CC4)[C@@](CC[C@]1([H])[C@]2(CC[C@@H]3OC(C)=O)C)([H])[C@]([C@@H]5C(C)=C)([H])[C@@]4(CC5)C
1269	591-12-8	0.0502812	O=C1OC(C)=CC1
1270	65-71-4	0.0501215	O=C1NC(C(C)=CN1)=O
1271	525-82-6	0.0500535	O=C1C=C(C2=CC=CC=C2)OC3=CC=CC=C13
1272	33069-62-4	0.0499683	O=C(C1=CC=CC=C1)N[C@@H](C2=CC=CC=C2)[C@H](C(O[C@@H]3C(C)=C([C@@H](OC(C)=O)C([C@@]4(C)[C@]([C@@](CO5)(OC(C)=O)[C@@]5([H])C[C@@H]4O)([H])[C@@H]6OC(C7=CC=CC=C7)=O)=O)C(C)(C)[C@@]6(O)C3)=O)O
1273	105454-04-4	0.0499683	O[C@@H]1C[C@]2([H])[C@](CO2)(OC(C)=O)[C@]3([H])[C@]1(C)C([C@H](OC(C)=O)C4=C(C)[C@@H](OC([C@@H]([C@H](C5=CC=CC=C5)NC(C6=CC=CC=C6)=O)O)=O)C[C@]([C@H]3OC(C7=CC=CC=C7)=O)(O)C4(C)C)=O
1274	36062-07-4	0.0499083	OC(CC(O)CCC1=CC=C(O)C(OC)=C1)CCC2=CC=C(O)C(OC)=C2
1275	306-67-2	0.0498516	NCCCNCCCCNCCCN.Cl.Cl.Cl.Cl
1276	608-66-2	0.0495475	OC[C@@H]([C@H]([C@H]([C@@H](CO)O)O)O)O
1277	50-70-4	0.0495475	OC[C@@H]([C@H]([C@@H]([C@@H](CO)O)O)O)O
1278	69-65-8	0.0495475	OC[C@H]([C@H]([C@@H]([C@@H](CO)O)O)O)O
1279	488-44-8	0.0495475	OC[C@@H](O)[C@@H](O)[C@@H](O)[C@@H](O)CO
1280	87-78-5	0.0495475	OC[C@@H](O)[C@@H](O)[C@H](O)[C@H](O)CO
1281	4481-62-3	0.0492322	CC1(C)C(CC[C@]2(C)[C@@]3([H])CC[C@]4([H])[C@@]5([H])[C@H](C(C)=C)CC[C@@](C(O)=O)5CC[C@](C)4[C@@](C)3CC[C@@]12[H])=O
1282	40732-48-7	0.049203	O[C@@H]([C@H](N1C=NC2=C1N=C(N)NC2=O)O[C@@H]3CO4)[C@@H]3OP4([O-])=O.[Na+]
1283	131-04-4	0.0491721	COC(C=C1C2=CC3=CC=C4OC)=C(C=C1CC[N+]2=CC3=C4OC)OC.[OH-]
1284	452-86-8	0.0491576	OC1=CC=C(C)C=C1O
1285	477-85-0	0.0491171	O=C1C2=C(C=CC=C2O)C(C3=CC(C)=C(O)C(OC)=C13)=O
1286	536-60-7	0.0490901	OCC1=CC=C(C(C)C)C=C1
1287	173075-45-1	0.0490345	C[C@]12C3=C(CC[C@@]1([C@@](CC2)([H])[C@H](C)CC/C=C(C)/C(O)=O)C)[C@@]4([C@@](C(C)(C(CC4)=O)C)([H])CC3=O)C
1288	14937-32-7	0.0489542	O=C(C1=CC(O)=C(O)C(O)=C1)O[C@@H]([C@@H]([C@@H](COC(C2=CC(O)=C(O)C(O)=C2)=O)O3)OC(C4=CC(O)=C(O)C(O)=C4)=O)[C@H]([C@@H]3OC(C5=CC(O)=C(O)C(O)=C5)=O)OC(C6=CC(O)=C(O)C(O)=C6)=O
1289	32507-66-7	0.048758	OC1=CC(O)=CC(/C=C/C2=CC(OC)=C(O)C=C2)=C1
1290	2306-27-6	0.0487457	O=C1C=C(C2=CC=C(OC)C(OC)=C2)OC3=CC(OC)=C(OC)C(OC)=C13
1291	108885-69-4	0.0487268	C[C@]1([C@]2([H])C[C@H](O3)[C@H]3[C@@H]1OC(C)=O)[C@]4([H])[C@]([C@@H](O)C2=O)([H])[C@@]5([H])[C@@](C)([C@]6([H])[C@@]([C@](C(OC7=O)=C[C@H]6C)([C@@]7(O)C)C)([H])[C@@H]5O)[C@@H](OC(C)=O)[C@H]4OC(C)=O
1292	6027-91-4	0.0486958	O=C(C1=CCCNC1)O.[H]Cl
1293	36062-04-1	0.0486873	O=C(CC(CCC1=CC=C(O)C(OC)=C1)=O)CCC2=CC=C(O)C(OC)=C2
1294	4312-32-7	0.048562	C1(C(CCN2CC3=C4OCOC4=CC=C3CC21)=C5)=CC6=C5OCO6
1295	3351-86-8	0.0483032	O=C(/C(C)=C/C=C/C(C)=C/C=C/C=C(C)/C=C/C=C(C)/C([H])=[C@@]=C([C@@]1(O)C)C(C)(C[C@H](OC(C)=O)C1)C)C[C@]2(C3(C)C)[C@@](C)(C[C@@H](O)C3)O2
1296	4602-84-0	0.0481281	C/C(C)=C\CC/C(C)=C/CC/C(C)=C/CO
1297	13190-97-1	0.048128	C/C(C)=C\CC/C(C)=C/CC/C(C)=C/CC/C(C)=C/CC/C(C)=C/CC/C(C)=C/CC/C(C)=C/CC/C(C)=C/CC/C(C)=C/CO
1298	24034-73-9	0.048128	C/C(C)=C\CC/C(C)=C/CC/C(C)=C/CC/C(C)=C/CO
1299	6093-68-1	0.0480877	O=C1C=CC2=CC(O)=CC=C2O1
1300	5128-44-9	0.0478747	O=C1C=C(C2=CC=C(OC)C=C2)OC3=CC(OC)=CC(O)=C13
1301	99-14-9	0.0478408	O=C(CC(C(O)=O)CC(O)=O)O
1302	71-44-3	0.0476712	NCCCNCCCCNCCCN
1303	21133-52-8	0.0476271	O[C@H]1CC[C@]23C4=C(O[C@]3(C1)[H])C(OC)=CC=C4CN(CC2)C
1304	97-53-0	0.0475817	OC1=CC=C(CC=C)C=C1OC
1305	25173-72-2	0.0475366	O=C(O)CCC1=CC(OC)=C(OC)C(OC)=C1
1306	483-90-9	0.0473402	O=C1C=CC2=C(OC)C(C[C@@H](O)C(C)(O)C)=C(OC)C=C2O1
1307	99-86-5	0.0472908	CC(C1=CC=C(C)CC1)C
1308	178740-32-4	0.0472691	C[C@@H]1[C@@H](C)[C@H](C2=CC=C(OCO3)C3=C2)O[C@@H]1C4=CC=C(OCO5)C5=C4
1309	84709-25-1	0.0472691	C[C@H]1[C@@H](C)[C@@H](C2=CC=C(OCO3)C3=C2)O[C@@H]1C4=CC=C(OCO5)C5=C4
1310	110-94-1	0.0471905	O=C(O)CCCC(O)=O
1311	19431-84-6	0.047055	C[C@@H]1[C@@](O[C@@]2(O)/C3=C(C)\C)(C3)[C@@](C(C)=C2)([H])CC1
1312	620-61-1	0.0470384	CN1[C@@H]2C[C@@H](OC([C@@H](C3=CC=CC=C3)CO)=O)C[C@H]1CC2.O=S(O)(O)=O
1313	134-96-3	0.0470362	O=CC1=CC(OC)=C(O)C(OC)=C1
1314	2798-20-1	0.0470126	OC1=C2C(OC(C3=CC=C(OC)C=C3)=CC2=O)=C(OC)C(OC)=C1OC
1315	1260-04-4	0.0469475	C[C@@]1(C(O)=O)[C@@H](O)[C@@H](O)C[C@]2(C)[C@@]3([H])CCC4=C(CC[C@@]5(CCC(C)(C[C@]54[H])C)C(O)=O)[C@@](C)3CC[C@@]12[H]
1316	38412-46-3	0.0469331	O[C@H]([C@@H](O)[C@@H]1O)[C@@H](O[C@@H]1CO)OC2=C(C(O3)=CC(OC)=CC3=O)C(C)=CC(O)=C2
1317	62025-50-7	0.0466942	C[C@]([C@@](C[C@H]1O)([H])[C@]2(CC[C@@H]3O)C)(C[C@H](O)[C@@]2([H])C3(C)C)[C@]4([C@@]1([H])[C@]([C@@](CC/C=C(C)/C)(C)O[C@@H]([C@@H]([C@@H](O)[C@@H]5O)O)O[C@@H]5CO[C@H](OC[C@H](O)[C@@H]6O)[C@@H]6O)([H])CC4)C
1318	572-31-6	0.0466366	OC1=CC(O)=C(C([C@H](O[C@@]2([H])[C@H](O)[C@H](O)[C@@H](O)[C@H](C)O2)[C@@H](C3=CC=C(O)C=C3)O4)=O)C4=C1
1319	533-73-3	0.0465352	OC1=CC=C(O)C=C1O
1320	86-81-7	0.046519	O=CC1=CC(OC)=C(OC)C(OC)=C1
1321	71610-00-9	0.0464863	O=C(/C(C)=C/C)N[C@@H](C1=CC=CC=C1)[C@H](C(O[C@@H]2C(C)=C([C@@H](OC(C)=O)C([C@@]3(C)[C@]([C@](OC(C)=O)(CO4)[C@H]4C[C@@H]3O)([H])[C@@H]5OC(C6=CC=CC=C6)=O)=O)C(C)(C)[C@@]5(O)C2)=O)O
1322	51-55-8	0.0464545	O=C(O[C@@H]1C[C@@H](N2C)CC[C@@H]2C1)C(CO)C3=CC=CC=C3
1323	101-31-5	0.0464545	CN1[C@@H]2C[C@@H](OC([C@@H](C3=CC=CC=C3)CO)=O)C[C@H]1CC2
1324	189513-26-6	0.0463886	C[C@@]([C@@]([C@@]1([H])[C@@]2([H])[C@@](CC/C=C(C)/C)(C)O[C@@H]([C@@H]([C@H]3O)O)O[C@@H]([C@H]3O)CO[C@@H]([C@@H]([C@H]4O)O)O[C@H]4CO)(CC2)C)(C[C@@H]5O)[C@@](C[C@H]1O)([H])[C@]([C@]5([H])C6(C)C)(CC[C@@H]6O)C
1325	28697-53-2	0.0463706	OC1[C@H]([C@@H]([C@@H](CO1)O)O)O
1326	79-14-1	0.0462199	O=C(O)CO
1327	502-61-4	0.0461393	C=C/C(C)=C/C/C=C(C)/CC/C=C(C)\C
1328	143601-09-6	0.0461165	O=C(C(C(O)=CC=C1)=C1OC)OCC(C=C2O)=C(C=C2)O[C@@H]([C@@H]([C@H]3O)O)O[C@@H]([C@H]3O)CO
1329	164991-67-7	0.0460201	O=C(N(CCCN)CCCCNCCCNC(CCC1=CC=C(O)C(O)=C1)=O)CCC2=CC=C(O)C(O)=C2
1330	130-01-8	0.0460092	O=C1O[C@@]2([H])[C@]3([H])N(CC=C3COC([C@](C)(O)[C@H](C)C/C1=C/C)=O)CC2
1331	90821-99-1	0.0459519	O=C(C(C)N1)NC(C(C)CC)C1=O
1332	470-17-7	0.0458824	O=C(O[C@@](C[C@@]1(C)CCC2)([H])[C@]3([H])C[C@@]1([H])C2=C)C3=C
1333	34367-04-9	0.0457317	O=C([C@]1(CCC(C)(C)C2)[C@]2([H])C3=CC[C@@]4([H])[C@@](C)(CC[C@]5([H])[C@@]4(CC[C@H](O[C@@](O[C@H](C(O)=O)[C@@H](O)[C@@H]6O)([H])[C@@H]6O[C@]([C@@H]([C@@H](O)[C@@H]7O)O)([H])O[C@@H]7CO)C5(C)C)C)[C@]3(C)CC1)O[C@@H]([C@@H]([C@@H](O)[C@@H]8O)O)O[C@@H]8CO
1334	577-27-5	0.0457229	O[C@@]1(C)CC[C@@]2([H])[C@@](C2(C)C)([H])[C@@]3([H])[C@@H](C)CC[C@@]13[H]
1335	18607-90-4	0.0456082	CCC(C1=C(O)C=C(OCO2)C2=C1)=O
1336	104-20-1	0.0455907	CC(CCC1=CC=C(C=C1)OC)=O
1337	14667-55-1	0.0455311	CC1=CN=C(C)C(C)=N1
1338	91-16-7	0.045347	COC1=CC=CC=C1OC
1339	123694-03-1	0.0452965	CC(/C=C/C1=CC=C(O)C(O)=C1)=O
1340	142825-10-3	0.0452043	O=[S@@](CCCCN=C=S)C
1341	52705-93-8	0.0451607	C[C@](CC/C=C(C)/C)([C@]1([H])[C@]([C@H](O)C[C@@]2([H])[C@@]3(C)CC[C@]4([H])[C@]2(C)CC[C@H](O[C@]5([H])O[C@H](CO)[C@@H](O)[C@H](O)[C@H]5O[C@]6([H])O[C@H](CO)[C@@H](O)[C@H](O)[C@H]6O)C4(C)C)([H])[C@@]3(C)CC1)O[C@@H]7O[C@H](CO)[C@@H](O)[C@H](O)[C@H]7O
1342	15291-75-5	0.045038	O=C1[C@@H](C)[C@]2(O)[C@@]3(C4=O)C(C5([C@@H](O)C(O6)=O)C6O3)([C@H](O4)C[C@H]5C(C)(C)C)C[C@]2([H])O1
1343	584-02-1	0.0450064	CCC(O)CC
1344	93-35-6	0.0449407	O=C1C=CC2=CC=C(O)C=C2O1
1345	565-63-9	0.0447079	C/C=C(C)\C(O)=O
1346	80-59-1	0.0447079	C/C=C(C)/C(O)=O
1347	480-34-2	0.0446996	O=C1C=C(C)OC2=C1C(O)=CC(OC)=C2
1348	480-11-5	0.0445641	O=C1C=C(C2=CC=CC=C2)OC3=CC(O)=C(OC)C(O)=C13
1349	483-66-9	0.044404	O=C1C=CC2=C(C3=C(OC=C3)C(OC)=C2)O1
1350	84449-90-1	0.044356	O=C(C1=C(C2=CC=C(O)C=C2)SC3=CC(O)=CC=C31)C4=CC=C(OCCN5CCCCC5)C=C4
1351	6805-34-1	0.0442691	O=C1C(C/C=C(C)/CC/C=C(C)/CC/C=C(C)\C)=C(O)C2=CC=CC=C2O1
1352	480-66-0	0.0442216	CC(=O)C1=C(O)C=C(O)C=C1O
1353	490-83-5	0.044121	OC[C@@H]([C@](O1)([H])C(C(C1=O)=O)=O)O
1354	7518-22-1	0.0440783	O=C([C@]1(CCC(C)(C)C2)[C@]2([H])C3=CC[C@@]4([H])[C@@](C)(CC[C@]5([H])[C@@]4(CC[C@H](O[C@]([C@@H]([C@@H](O)[C@@H]6O[C@]7([H])O[C@@H](CO)[C@H](O)[C@H]7O)O)([H])O[C@@H]6C(O)=O)C5(C)C)C)[C@]3(C)CC1)O[C@@H]([C@@H]([C@@H](O)[C@@H]8O)O)O[C@@H]8CO
1355	855-96-9	0.0439218	O=C1C=C(C2=CC=C(OC)C(O)=C2)OC3=CC(OC)=C(OC)C(O)=C13
1356	18642-23-4	0.0439075	C/C(C)=C\CC1=C(C=C2OC(C3=C(C2=C1)OC4=C3C=CC(O)=C4)=O)O
1357	1632-73-1	0.0438805	OC1C(C2)(C)CCC2C1(C)C
1358	130567-83-8	0.0437989	C[C@@]([C@@](CC[C@H](O[C@]([C@@H]([C@@H](O)[C@@H]1O)O)([H])O[C@@H]1CO)C2(C)C)([H])C2=CC3)([C@@H](C[C@@]45C)O)[C@]3([H])[C@@]4(CC[C@]5([H])[C@H](C)CC[C@H](C(C)(O)C)O[C@@H]([C@@H]([C@@H](O)[C@@H]6O)O)O[C@@H]6CO[C@@H]([C@@H]([C@@H](O)[C@@H]7O)O)O[C@@H]7CO)C
1359	116709-70-7	0.0436255	O=C1C(C2=CC(C/C=C(C)\C)=C(O)C(O)=C2)=COC3=CC(O)=CC(O)=C13
1360	499-44-5	0.0435927	O=C1C(O)=CC(C(C)C)=CC=C1
1361	480-54-6	0.0435079	O=C(O[C@]1([H])CCN2[C@]1([H])C(COC([C@](CO)(O)[C@H](C)C/3)=O)=CC2)C3=C/C
1362	15503-87-4	0.0435079	O=C1O[C@@]2([H])[C@@]3([H])C(COC([C@](CO)(O)[C@H](C)C/C1=C\C)=O)=CCN3CC2
1363	49624-66-0	0.043461	O=C1C=C(CO)OC2=CC(O[C@H](C(C)(O)C)C3)=C3C(O)=C12
1364	13849-08-6	0.0433412	O=C1C=CC2=CC3=C(O[C@H](C(C)(O)C)C3)C=C2O1
1365	495-32-9	0.0433412	O=C1C=CC2=CC3=C(O[C@@H](C(C)(O)C)C3)C=C2O1
1366	85031-59-0	0.0433391	OC([C@@H]([C@@]1([H])[C@]2([H])[C@](CCC(C)=C2)([H])[C@H](C)CC1)C)=O
1367	10351-88-9	0.0432464	COC[C@@H](CC1=CC=C(OC)C(OC)=C1)[C@@H](COC)CC2=CC=C(OC)C(OC)=C2
1368	771-51-7	0.0432394	N#CCC1=CNC2=C1C=CC=C2
1369	126223-28-7	0.0431541	C[C@]12[C@@]3(C)[C@@]([H])([C@H](CC3)/C(C)=C\C/C=C(C)\C)[C@@H](C[C@@]1([C@]4(C)[C@@]([H])([C@H](C2)O[C@]5([C@H](O[C@]6([C@H](O)[C@H](O)[C@H]([C@@H](O6)C)O)[H])[C@@H](O)[C@@H]([C@H](O5)CO)O)[H])C([C@H](CC4)O)(C)C)[H])O
1370	2457-80-9	0.0431113	NC1=NC=NC2=C1N=CN2[C@H]3[C@H](O)[C@H](O)[C@@H](CSC)O3
1371	6415-59-4	0.0430817	O=C1OC(CCCC)C2CCCC=C21
1372	490-78-8	0.0430105	CC(C1=CC(O)=CC=C1O)=O
1373	4277-43-4	0.0429816	C[N+]1(C)CCC2=CC(OC)=C(O)C3=C2[C@]1([H])CC4=CC=C(OC)C(O)=C34.[I-]
1374	501-30-4	0.0429578	O=C1C=C(CO)OC=C1O
1375	71835-85-3	0.0428678	O=C(OCCC1=CC=CC=C1)/C=C/C2=CC=C(O)C(OC)=C2
1376	492-14-8	0.0428334	O=C1C[C@@H](C2=CC=C(O)C(O)=C2)OC3=CC(O)=CC=C13
1377	21913-99-5	0.0428334	O=C1CC(C2=CC=C(O)C(O)=C2)OC3=CC(O)=CC=C13
1378	93-29-8	0.0427877	CC(OC1=CC=C(C=C1OC)/C=C/C)=O
1379	104012-37-5	0.0427765	CC/C(C)=C/C(O[C@H]1C([C@]2([H])CC([C@H]([C@H](OC(C)=O)C)[C@@]2([H])[C@H](C(C)C)C1)=O)=C)=O
1380	23725-05-5	0.0427041	O=C(O)[C@H]([C@@H](C1=C(O)C(O)=C(O)C=C12)[C@@H](C(O)=O)OC2=O)CC(O)=O
1381	477-47-4	0.0426317	O=C1OC[C@]2([H])[C@@H](O)C3=C(C=C4OCOC4=C3)[C@@H](C5=CC(OC)=C(OC)C(OC)=C5)[C@@]21[H]
1382	518-28-5	0.0426317	O=C1OC[C@]2([H])[C@@H](O)C3=C(C=C4OCOC4=C3)[C@@H](C5=CC(OC)=C(OC)C(OC)=C5)[C@]21[H]
1383	4375-07-09	0.0426317	O=C1[C@]([C@]2([H])CO1)([H])[C@@](C(C=C3OC)=CC(OC)=C3OC)([H])C4=CC(OCO5)=C5C=C4[C@H]2O
1384	63-42-3	0.0426164	OC[C@@H]1[C@H](O)[C@H](O)[C@@H](O)[C@H](O[C@@H]([C@H](O)[C@@H](O)C=O)[C@H](O)CO)O1
1385	122-00-9	0.0425852	CC(C1=CC=C(C)C=C1)=O
1386	1968-04-02	0.0424918	[Na].O=C(O)CC(O)(C(=O)O)CC(=O)O
1387	476-28-8	0.0424895	O[C@@H]1[C@@H](O)C=C(CC2)[C@@]3([H])N2CC4=C([C@@]31[H])C=C(OCO5)C5=C4
1388	5908-99-6	0.0424723	O=[S](O)(O)=O.O=C(C(C1=CC=CC=C1)CO)O[C@H]2C[C@@H](CC3)N(C)[C@@H]3C2.O
1389	77029-83-5	0.0424645	COC(C1=O)=C2C3=C(C1=C(C=C4OC)O)C4=C(C(OC)=CC(O)=C56)C5=C3C(CC(C)(O)C2C(C)=O)=C(OC)C6=O
1390	642-71-7	0.0423903	OC1=CC(OC)=C(OC)C(OC)=C1
1391	98891-44-2	0.0422585	CC(O[C@]12[C@]3(CC=C(C)CC2)CC[C@@]1([H])[C@](/C=C/C=C(C)/C(O[C@@H]4O[C@@H]([C@@H](O)[C@H](O)[C@H]4O)CO)=O)(C)OC3=O)=O
1392	475-67-2	0.04218	COC1=C2C3=C(C=C1OC)CCN(C)[C@@]3([H])CC4=CC=C(OC)C(O)=C24
1393	143120-46-1	0.0421042	CC[C@@H]1[C@]2([H])[C@]3([H])[C@](C[C@]([C@](O4)([H])C[C@H](C)C4=O)([H])N3CCCC2)([H])[C@@]([C@@H]5C)([H])[C@]1([H])OC5=O
1394	546-43-0	0.0417767	O=C(O[C@@]1([H])[C@]2([H])C=C3[C@@H](C)CCC[C@]3(C)C1)C2=C
1395	28978-02-1	0.0417722	O=C1C=C(C2=CC=C(OC)C=C2)OC3=CC(O[C@H]4[C@@H]([C@H]([C@@H]([C@@H](CO[C@H]5[C@@H]([C@@H]([C@H]([C@H](C)O5)O)O)O)O4)O)O)O)=C(OC)C(O)=C13
1396	14197-60-5	0.0417603	O[C@@H]([C@@H]([C@@H](CO)O1)O)[C@@H](O[C@H]2[C@@H]([C@H]([C@@H]([C@@H](CO)O2)O)O)O)[C@@H]1O[C@H]3CC[C@]4(C)[C@@]5([H])C[C@@H](O)[C@]6([H])[C@@H](C(C)(O)CC/C=C(C)\C)CC[C@](C)6[C@@](C)5CCC4C3(C)C
1397	38243-03-7	0.0417603	O[C@@H]([C@@H]([C@@H](CO)O1)O)[C@@H](O[C@H]2[C@@H]([C@H]([C@@H]([C@@H](CO)O2)O)O)O)[C@@H]1O[C@H]3CC[C@]4(C)[C@@]5([H])C[C@@H](O)[C@]6([H])[C@@H]([C@](C)(O)CC/C=C(C)\C)CC[C@](C)6[C@@](C)5CCC4C3(C)C
1398	98665-15-7	0.0417451	CC(C)([C@](C1)2[H])C(CC[C@]2(C)C3=C([C@@]4(C(C[C@@H]([C@]4([C@H](OC(C)=O)C3=O)C)[C@H](C)CC(CC(C)C(O)=O)=O)=O)C)C1=O)=O
1399	58-96-8	0.041731	O[C@H]1[C@@H](O)[C@H](N2C(NC(C=C2)=O)=O)O[C@@H]1CO
1400	3083-77-0	0.041731	O=C1NC(C=CN1[C@H]2[C@@H](O)[C@H](O)[C@@H](CO)O2)=O
1401	26287-69-4	0.041731	O=C(NC(C=C1)=O)N1[C@@H]2[C@@H](O)[C@@H](O)[C@H](CO)O2
1402	487-36-5	0.0416509	COC1=C(O)C=CC([C@@H]2[C@]3([H])[C@]([C@@H](C4=CC(OC)=C(O)C=C4)OC3)([H])CO2)=C1
1403	18483-17-5	0.0415764	O=C(C1=CC(O)=C(O)C(O)=C1)O[C@@H]2[C@H]([C@@H](O[C@H](COC(C3=CC(O)=C(O)C(O)=C3)=O)[C@H]2O)OC(C4=CC(O)=C(O)C(O)=C4)=O)O
1404	487-27-4	0.0415049	O[C@@H]([C@@H]1C2)[C@](O[C@@H]2C3)([H])[C@]3([H])N1C
1405	331-39-5	0.0413923	O=C(O)/C=C/C1=CC=C(O)C(O)=C1
1406	23599-69-1	0.0413592	OC1=C(OC)C=C2CCN[C@@]3([H])CC4=CC(O)=C(OC)C=C4C1=C23
1407	717-74-8	0.0413414	CC(C)C1=CC(=CC(=C1)C(C)C)C(C)C
1408	66056-22-2	0.0412578	O=C(/C(C)=C\C)OC(C(OC)=C(OC)C=C1CC(C)C(C)(O)C2)=C1C3=C2C=C(OC)C(OC)=C3OC
1409	90-47-1	0.0411761	O=C1C2=C(OC3=C1C=CC=C3)C=CC=C2
1410	2009-24-7	0.041044	O=C1OC(C(C=C1)=C2)=C(O)C3=C2C=CO3
1411	79886-50-3	0.0407622	O=C(C1=CC(O)=C(O)C(O)=C1)O[C@@H]2[C@H]([C@@H]([C@@H](COC(C3=CC(O)=C(O)C(O)=C3)=O)O[C@H]2OC(C4=CC(O)=C(O)C(O)=C4)=O)O)OC(C5=CC(O)=C(O)C(O)=C5)=O
1412	58749-23-8	0.0407361	O=C(C1=CC=C(O)C=C1)/C=C/C2=CC=C(O)C(O)=C2OC
1413	83459-41-0	0.0406079	C[C@]12[C@]3([C@@]([C@H](O)C[C@]1([H])[C@@]4([C@@](C(C)([C@@H](O[C@@]5([H])[C@@H]([C@H]([C@H](O)[C@@H](CO)O5)O)O[C@]6([H])O[C@@H]([C@@H](O)[C@H](O)[C@H]6O)CO)CC4)C)([H])CC2)C)([H])[C@]([C@@](CC/C=C(C)/C)(C)O[C@@H]7O[C@@H]([C@@H](O)[C@H](O)[C@H]7O)CO[C@H]8[C@@H]([C@H]([C@@H](O[C@@]9([H])[C@@H]([C@H]([C@H](O)CO9)O)O)CO8)O)O)([H])CC3)C
1414	877822-41-8	0.04054	O=C(O[C@@H]1C/C(COC(C)=O)=C/C[C@H](OC(C)=O)/C(C)=C/[C@@]([C@]1([H])C2=C)([H])OC2=O)/C(C)=C/CO
1415	877822-40-7	0.04054	O=C(O[C@@H]1C/C(COC(C)=O)=C\C[C@H](OC(C)=O)/C(C)=C\[C@@]([C@]1([H])C2=C)([H])OC2=O)/C(C)=C/CO
1416	589-68-4	0.0403685	CCCCCCCCCCCCCC(OCC(O)CO)=O
1417	542-44-9	0.0403685	OC(CO)COC(CCCCCCCCCCCCCCC)=O
1418	492-62-6	0.0403589	O[C@@H]1[C@@H]([C@H]([C@@H]([C@@H](CO)O1)O)O)O
1419	83-34-1	0.0402594	CC1=CNC2=CC=CC=C12
1420	87-89-8	0.0402052	O[C@H]1[C@H]([C@H]([C@@H]([C@H]([C@@H]1O)O)O)O)O
1421	488-59-5	0.0402052	O[C@H]1[C@@H]([C@H]([C@@H]([C@H]([C@@H]1O)O)O)O)O
1422	126054-77-1	0.0402035	O=C1[C@@](C)(O)[C@]2([H])C[C@H](C(C)(O[C@H]3[C@@H]([C@H]([C@@H]([C@@H](CO)O3)O)O)O)C)CC[C@@](CO)(O)[C@@]2([H])C1
1423	463-00-3	0.0400454	O=C(O)CCCNC(N)=N
1424	6024-85-7	0.0400339	COC1=CC=C2C(CN3CCC4=CC(OC)=C(OC)C=C4C3C2)=C1OC.[H]Cl
1425	145572-44-7	0.0399129	O=C1N(C[C@@]2([H])[C@@]3([H])[C@]4([H])CCCN3CCC2)[C@]4([H])CC=C1.O
1426	3615-41-6	0.0398776	O=C[C@@H]([C@@H]([C@H]([C@H](C)O)O)O)O
1427	2438-80-4	0.0398776	O=C[C@H]([C@@H]([C@@H]([C@H](C)O)O)O)O
1428	98474-74-9	0.0398204	O=C([C@]1(CCC(C)(C)C2)[C@]2([H])C3=CC[C@@]4([H])[C@@](C)(CC[C@]5([H])[C@@]4(CC[C@H](O[C@@](O[C@H](C(O)=O)[C@@H](O)[C@@H]6O)([H])[C@@H]6O[C@@](OC[C@@H](O)[C@@H]7O)([H])[C@@H]7O)C5(C)C)C)[C@]3(C)CC1)O[C@@H]([C@@H]([C@@H](O)[C@@H]8O)O)O[C@@H]8CO
1429	155683-00-4	0.0397422	C[C@@]([C@@]12C)(CC[C@@]3([H])C4(C)C)[C@@](C[C@@H](O)[C@]1([H])[C@]([C@](C)(O)CC/C=C(C)/C)([H])CC2)([H])[C@]3(CC[C@@H]4O[C@@](O[C@H](CO)[C@@H](O)[C@@H]5O)([H])[C@@H]5O[C@@](O[C@H](CO)[C@@H](O)[C@@H]6O)([H])[C@@H]6O[C@@](OC[C@@H](O)[C@@H]7O)([H])[C@@H]7O)C
1430	3774-64-9	0.0397353	O=C1C2=C(C=C(O)C=C2OC)C(C3=CC(C)=CC(O)=C13)=O
1431	25316-40-9	0.0396371	COC1=C2C(C(C(C(O)=C(C[C@](C(CO)=O)(O)C[C@@H]3O[C@@]4([H])C[C@H](N)[C@H](O)[C@H](C)O4)C3=C5O)=C5C2=O)=O)=CC=C1.[H]Cl
1432	100-21-0	0.0395311	O=C(O)C1=CC=C(C(O)=O)C=C1
1433	1464-33-1	0.0395225	OCC1=C(COC)C(O)=C(C)N=C1
1434	50-32-8	0.0394642	C12=C(C=C3)C=C(C=CC=C4)C4=C1C=CC5=CC=CC3=C25
1435	118555-82-1	0.0394217	O=C(O)CC1=CC(O)=CC=C1O[C@H]2[C@@H]([C@H]([C@@H]([C@@H](CO)O2)O)O)O
1436	17912-87-7	0.0394156	O=C1C(O[C@H]2[C@@H]([C@@H]([C@H]([C@H](C)O2)O)O)O)=C(C3=CC(O)=C(O)C(O)=C3)OC4=CC(O)=CC(O)=C14
1437	4261-42-1	0.0394075	OC1=C(C2=O)C(OC(C3=CC(O)=C(O)C=C3)=C2)=CC(O)=C1[C@@H]([C@@H]([C@@H](O)[C@@H]4O)O)O[C@@H]4CO
1438	16481-54-2	0.0391593	O=C1[C@]([C@]2([H])CO1)([H])[C@@](C(C=C3OC)=CC(OC)=C3OC)([H])C4=CC(OCO5)=C5C=C4[C@@H]2O[C@@H]([C@@H]([C@H]6O)O)O[C@@H]([C@H]6O)CO
1439	876-02-8	0.0391502	CC(C1=CC=C(O)C(C)=C1)=O
1440	65-85-0	0.0391409	O=C(O)C1=CC=CC=C1
1441	7372-30-7	0.0391339	[H][C@]12C3=CC[C@]4([C@@](CC[C@]5(C(C)([C@H](CC[C@@]54C)OC(C)=O)C)[H])([C@@]3(CC[C@]1(CC[C@H]([C@@H]2C)C)C(O)=O)C)C)[H]
1442	4748-78-1	0.0391249	O=CC1=CC=C(CC)C=C1
1443	22688-79-5	0.0391139	O=C1C2=C(O)C=C(O)C=C2OC(C3=CC=C(O)C(O)=C3)=C1O[C@@H]4O[C@H](C(O)=O)[C@@H](O)[C@H](O)[C@H]4O
1444	480-18-2	0.0390114	O=C1[C@H](O)[C@@H](C2=CC=C(O)C(O)=C2)OC3=CC(O)=CC(O)=C13
1445	65725-11-3	0.0389617	OCC([C@](C1=C2C)([H])[C@](OC3=O)([H])[C@@](C3=C)([H])[C@H](C2)OC(CC(C=C4)=CC=C4O)=O)=CC1=O
1446	66322-34-7	0.0389304	COC1=C(O)C=CC(C[C@@H](C)[C@@H](C)CC2=CC(OC)=C(O)C=C2)=C1
1447	65907-75-7	0.0388053	O=C1C2=C3C(C(C)=CC=C3)=CC=C2C(C(C(C)CO)=C1O)=O
1448	499-04-7	0.0387897	O=C(C1=CCCN(C)C1)O
1449	117-81-7	0.0386933	O=C(C1=CC=CC=C1C(OCC(CC)CCCC)=O)OCC(CC)CCCC
1450	114902-16-8	0.0386192	O[C@@H]1[C@H](O)[C@@H](O[C@@]2([H])[C@H](O)[C@H](O)[C@@H](O)[C@H](C)O2)[C@]([H])(O[C@@H]3C(C)(C)[C@@](CC[C@]4(C)[C@@]5(CC=C6[C@]4(CC[C@](CC7)(C(O[C@@H]8O[C@H](CO[C@H]9[C@H](O)[C@@H](O)[C@H](O[C@@]%10([H])[C@H](O)[C@H](O)[C@@H](O)[C@H](C)O%10)[C@@H](CO)O9)[C@@H](O)[C@H](O)[C@H]8O)=O)[C@@]6([H])CC7=C)C)[H])([H])[C@]5(C)CC3)OC1
1451	133898-77-8	0.0385847	O=C1[C@@]2([H])[C@@]3([H])[C@@](C3(C)C)([H])C[C@@H](C)[C@@](C=C(C)[C@@H]4OC(C)=O)1[C@]4(O)[C@H](OC(C5=CC=CC=C5)=O)C(C)=C2
1452	55912-03-3	0.0384992	O=C(C1=CC=C(OC)C(C/C=C(C)\C)=C1O)/C=C/C2=CC=C(O)C=C2
1453	486-60-2	0.0382286	O=C1C=CC(C(O1)=C2)=C(O)C3=C2OC=C3
1454	73-24-5	0.0382224	NC1=C2N=CNC2=NC=N1
1455	104-01-8	0.0380677	O=C(CC1=CC=C(OC)C=C1)O
1456	103548-82-9	0.0380154	CC1=C[C@]2([H])[C@]3([H])[C@](C(C=CC4=O)=C(N4)C2)(NCCC3)C1
1457	20350-15-6	0.0380013	O[C@@H]1C[C@]2([H])[C@@](/C=C/CCC[C@H](C)OC(/C=C/[C@H]2O)=O)([H])C1
1458	30964-13-7	0.0379816	O=C([C@]1(OC(/C=C/C2=CC=C(O)C(O)=C2)=O)C[C@@H](OC(/C=C/C3=CC=C(O)C(O)=C3)=O)[C@@H](O)[C@H](O)C1)O
1459	19870-46-3	0.0379816	O=C([C@@]1(OC(/C=C/C2=CC=C(O)C(O)=C2)=O)C[C@@H](OC(/C=C/C3=CC=C(O)C(O)=C3)=O)[C@H](O)[C@H](O)C1)O
1460	21763-80-4	0.0378935	O=C1C=C(C2=CC=C(OC)C(OC)=C2)OC3=CC(OC)=C(OC)C(O)=C13
1461	3943-89-3	0.0378642	O=C(OCC)C1=CC=C(O)C(O)=C1
1462	88122-52-5	0.0378165	C[C@]12[C@]3([C@@](C[C@@H](O)[C@]1([H])[C@]([C@@](CC/C=C(C)/C)(C)O[C@@H]4O[C@@H]([C@@H](O)[C@H](O)[C@H]4O)CO[C@H]5[C@@H]([C@H]([C@H](O)CO5)O)O)([H])CC2)([H])[C@@]6([C@@](C(C)([C@@H](O[C@@]7([H])[C@@H]([C@H]([C@H](O)[C@@H](CO)O7)O)O[C@@]8([H])[C@@H]([C@H]([C@H](O)[C@@H](CO)O8)O)O[C@@]9([H])[C@@H]([C@H]([C@H](O)CO9)O)O)CC6)C)([H])CC3)C)C
1463	126105-11-1	0.0377002	C[C@@]([C@@](CC[C@H](O[C@]([C@@H]([C@@H](O)[C@@H]1O)O)([H])O[C@@H]1CO[C@@H]([C@@H]([C@@H](O)[C@@H]2O)O)O[C@@H]2CO)C3(C)C)([H])C3=CC4)(C(C[C@@]56C)=O)[C@]4([H])[C@@]5(CC[C@]6([H])[C@H](C)CC[C@H](C(C)(O)C)O[C@H](O[C@H](CO[C@@H]([C@@H]([C@@H](O)[C@@H]7O)O)O[C@@H]7CO)[C@@H](O)[C@@H]8O)[C@@H]8O[C@]([C@@H]([C@@H](O)[C@@H]9O)O)([H])O[C@@H]9CO)C
1464	119413-54-6	0.037692	[H]Cl.O=C1[C@](O)(CC)C2=C(CO1)C(N3CC4=CC5=C(CN(C)C)C(O)=CC=C5N=C4C3=C2)=O
1465	144506-14-9	0.0376694	O=C(C1=CC=C(O)C=C1)/C=C/C2=CC=C(O)C(C/C=C(C)\C)=C2OC
1466	90-19-7	0.0376573	OC1=C(C2=CC=C(O)C(O)=C2)OC3=C(C(O)=CC(OC)=C3)C1=O
1467	31524-62-6	0.0376558	O=C1C[C@@H](C2=CC=C(O)C=C2)OC3=C(C/C=C(C)\C)C(O)=CC=C13
1468	481-49-2	0.0375794	[H][C@]12N(C)CCC(C1=C3)=CC(OC)=C3OC4=C5C(OCO5)=CC6=C4[C@](N(C)CC6)([H])CC(C=C7)=CC=C7OC8=C(OC)C=CC(C2)=C8
1469	1126-61-0	0.037495	OC1=CC=C(CC=C)C=C1O
1470	6483-15-4	0.0374082	O=C1C=CC[C@]2([H])[C@@]3([H])CCCN4[C@@]3([H])[C@](CCC4)([H])CN21
1471	486-62-4	0.0373086	O[C@H]([C@@H](O)[C@H](O)[C@@H](CO)O1)[C@@H]1OC2=CC=C(C(C(C3=CC=C(OC)C=C3)=CO4)=O)C4=C2
1472	1003-29-8	0.0372935	O=CC1=CC=CN1
1473	57-48-7	0.0372911	OC[C@@H](O)[C@@H](O)[C@H](O)C(CO)=O
1474	87-79-6	0.0372911	O=C(CO)[C@H]([C@@H]([C@H](CO)O)O)O
1475	3615-44-9	0.037284	OCC([C@H]([C@H]([C@@H]([C@@H](CO)O)O)O)O)=O
1476	14371-10-9	0.0371647	O=C/C=C/C1=CC=CC=C1
1477	21416-53-5	0.037084	C[C@]([C@@](C1)([C@]2([H])[C@@](C(O)(C)C)([H])[C@@]3([H])OC2=O)O)([C@]3([H])OC4=O)[C@@]54[C@@H]1O5
1478	76494-51-4	0.0370487	C1(C)=NC(C)=C(C)N=C1C.C
1479	771-50-6	0.0370385	O=C(O)C1=CNC2=CC=CC=C12
1480	574-12-9	0.0370336	O=C1C(C2=CC=CC=C2)=COC3=C1C=CC=C3
1481	1178-24-1	0.0370264	O=C1C(OC)=C(C2=CC=C(OC)C(OC)=C2)OC3=C(OC)C(OC)=C(OC)C(OC)=C13
1482	26904-64-3	0.0369589	O=C1C=CC[C@]2([H])[C@@]3([H])CCC[N@@+]4([O-])[C@@]3([H])[C@](CCC4)([H])CN21
1483	527-60-6	0.0368975	OC1=C(C)C=C(C)C=C1C
1484	541-47-9	0.0368738	C/C(C)=C/C(O)=O
1485	87-51-4	0.0368055	OC(CC1=CNC2=C1C=CC=C2)=O
1486	2216-69-5	0.0367005	COC1=C2C=CC=CC2=CC=C1
1487	110-44-1	0.0366155	C/C=C/C=C/C(O)=O
1488	487-58-1	0.0365657	C[N+](C)(C(C([O-])=O)CC1=CNC2=C1C=CC=C2)C
1489	7212-44-4	0.0365288	C=CC(O)(C)CC/C=C(C)/CC/C=C(C)/C
1490	40716-66-3	0.0365288	C=CC(C)(O)CC/C=C(C)/CC/C=C(C)/C
1491	520-11-6	0.0365009	O=C1C=C(C2=CC=C(O)C(O)=C2)OC3=CC(O)=C(OC)C(O)=C13
1492	480-40-0	0.0364016	OC1=C2C(OC(C3=CC=CC=C3)=CC2=O)=CC(O)=C1
1493	24168-70-5	0.0363972	CCC(C)C1=C(OC)N=CC=N1
1494	303-07-1	0.0363821	O=C(O)C1=C(O)C=CC=C1O
1495	6018-28-6	0.0362949	O=C(C1=CCCN(C)C1)O.[H]Cl
1496	3857-25-8	0.0362689	OCC1=CC=C(C)O1
1497	6556-12-03	0.0361978	O=C[C@@H]([C@H]([C@@H]([C@@H](C(O)=O)O)O)O)O
1498	2715-68-6	0.0360611	NC1=C2C(N(C=N2)CC)=NC=N1
1499	529-40-8	0.0360583	O=C1C2=C(O)C=C(OC)C=C2OC(C3=CC(O)=C(OC)C=C3)=C1O
1500	4780-79-4	0.0359596	OCC1=C2C=CC=CC2=CC=C1
1501	454-29-5	0.0359437	O=C(O)C(N)CCS
1502	79-83-4	0.0359095	OCC(C)(C)[C@@H](O)C(NCCC(O)=O)=O
1503	98-86-2	0.0358182	CC(C1=CC=CC=C1)=O
1504	95311-94-7	0.0357352	C[C@]12C3=C(C(C[C@@]1([C@]([C@H](C)CCC(O)=O)([H])CC2=O)C)=O)[C@@]4([C@@](C(C)(C(CC4)=O)C)([H])C[C@@H]3O)C
1505	62687-63-2	0.0357196	C[C@@]1(C[C@H](O)[C@]2(CO)[C@@]3([H])CC(C)(C)CC2)C3=CC[C@@]4([H])[C@]1(CC[C@]5([H])[C@@]4(CC[C@H](O[C@]([C@@H]([C@@H](O)[C@@H]6O[C@@](O[C@@H](C)[C@H](O)[C@H]7O)([H])[C@@H]7O)O)([H])O[C@@H]6CO[C@@H]([C@@H]([C@@H](O)[C@@H]8O)O)O[C@@H]8CO)C5(C)C)C)C
1506	219944-39-5	0.0356021	CC(OC[C@]1([C@H]2O)[C@](CC(C)(C)[C@H]2OC(/C(C)=C/C)=O)([H])C3=CC[C@@]4([H])[C@@](C)(CC[C@]5([H])[C@@]4(CC[C@H](O[C@@](O[C@H](C(O)=O)[C@@H](O[C@]([C@@H]([C@@H](O)[C@@H]6O)O)([H])O[C@@H]6CO)[C@@H]7O)([H])[C@@H]7O[C@]([C@@H]([C@@H](O)[C@@H]8O)O)([H])O[C@@H]8CO)[C@]5(C)CO)C)[C@]3(C)C[C@H]1O)=O
1507	10030-85-0	0.0355827	O=C[C@@H]([C@@H]([C@H]([C@H](C)O)O)O)O.O
1508	1802-12-6	0.0354822	C[C@@]1(CO)[C@@H](O)[C@@H](O)C[C@]2(C)[C@@]3([H])CC=C4[C@]5([H])C[C@@](C)(C(OC)=O)CC[C@@](C(O)=O)5CC[C@](C)4[C@@](C)3CC[C@@]12[H]
1509	78214-33-2	0.0354635	C[C@]([C@@](C[C@H]1O)([H])[C@]2(CC[C@@H]3O[C@]([C@@H]([C@@H](O)[C@@H]4O)O)([H])O[C@@H]4CO)C)(CC[C@@]2([H])C3(C)C)[C@]5([C@@]1([H])[C@]([C@@](C)(O)CC/C=C(C)/C)([H])CC5)C
1510	112246-15-8	0.0354635	O[C@H]([C@H]([C@@H]([C@@H](CO)O1)O)O)[C@@H]1O[C@H]2CC[C@]3(C)[C@@]4([H])C[C@@H](O)[C@@H]5[C@@H]([C@](C)(O)CC/C=C(C)\C)CC[C@](C)5[C@@](C)4CC[C@@]3([H])C2(C)C
1511	55395-07-8	0.0354385	OC1=CC(O)=C2C(OC(C3=CC=C(O)C=C3)=C(O[C@H](O[C@@H](C)[C@H](O)[C@H]4O)[C@@H]4O)C2=O)=C1C/C=C(C)\C
1512	108340-60-9	0.0353447	CC1(C)C(CC[C@]2(C)C3=C([C@@]4(C(C[C@@H]([C@]4(CC3=O)C)[C@H](C)CC(CC(C)C(O)=O)=O)=O)C)[C@@H](O)C[C@@]12[H])=O
1513	5979-01-01	0.0353281	O=C1NC(N)=NC2=C1NC(C=N2)=O.O
1514	96553-02-5	0.0353098	O[C@H]([C@H]([C@@H]([C@@H](C(OC)=O)O1)O)O)[C@@H]1O[C@H]2CC[C@]3(C)[C@@]4([H])CC=C5[C@]6([H])CC(C)(C)CC[C@]6(C(O)=O)CC[C@](C)5[C@@](C)4CC[C@@]3([H])[C@]2(C)C=O
1515	525-66-6	0.0352893	OC(COC1=C2C=CC=CC2=CC=C1)CNC(C)C
1516	30197-14-9	0.0352235	COC(C=C1)=CC=C1/C=C/C2=CC(O)=CC(O[C@@H]3O[C@@H]([C@@H](O)[C@H](O)[C@H]3O)CO)=C2
1517	531-95-3	0.0350645	OC1=CC=C2C[C@@H](C3=CC=C(O)C=C3)COC2=C1
1518	63903-51-5	0.0350369	O=P([O-])([O-])O[C@H]([C@H]([C@H](OP([O-])([O-])=O)[C@H]1OP([O-])([O-])=O)OP([O-])([O-])=O)[C@H]([C@H]1OP([O-])([O-])=O)OP([O-])([O-])=O.[Zn+2].[Zn+2].[Zn+2].[Zn+2].[Zn+2].[Zn+2]
1519	695-06-7	0.0349841	O=C1OC(CC)CC1
1520	4443-09-08	0.0349645	O=C1C=C(C2=CC=CC=C2)OC3=C(O)C(O)=CC(O)=C13
1521	89-84-9	0.0348749	CC(C1=CC=C(O)C=C1O)=O
1522	32453-36-4	0.0348741	O=C(C(O[C@H]1[C@@H]([C@H]([C@@H]([C@H](O1)CO)O)O)O[C@H]2[C@@H]([C@@H]([C@H]([C@@H](O2)C)O)O)O)=C(C3=CC(O)=C(C=C3)O)OC4=CC(O)=C5)C4=C5O
1523	21637-25-2	0.0346543	O=C1C(O[C@@H]2O[C@@]([C@H](O)CO)([H])[C@H](O)[C@H]2O)=C(C3=CC(O)=C(O)C=C3)OC4=CC(O)=CC(O)=C14
1524	102-76-1	0.0345447	CC(OCC(OC(C)=O)COC(C)=O)=O
1525	1723-00-8	0.0345074	O=C([C@@H]1NCCCC1)O
1526	535-75-1	0.0345074	O=C(O)C1CCCCN1
1527	3105-95-1	0.0345074	O=C([C@H]1NCCCC1)O
1528	123-76-2	0.0344917	CC(CCC(O)=O)=O
1529	98891-41-9	0.0344873	CC(O[C@]12[C@]3(CC=C(C(OC)=O)CC2)CC[C@@]1([H])[C@](/C=C/C=C(C)/C(O[C@@H]4O[C@@H]([C@@H](O)[C@H](O)[C@H]4O)CO)=O)(C)OC3=O)=O
1530	20831-76-9	0.0344448	C=C[C@@H]([C@@H]1O[C@]([C@@H]([C@@H](O)[C@@H]2O)O)([H])O[C@@H]2CO)C(C3=CO1)=CCOC3=O
1531	111-02-4	0.0344012	C/C(C)=C\CC/C(C)=C/CC/C(C)=C/CC/C=C(C)/CC/C=C(C)/CC/C=C(C)\C
1532	88100-04-3	0.034392	CC12C3(C(C(O)CC1C4(C(C(C)(C(OC5C(C(C(O)C(CO)O5)O)OC6C(C(C(O)C(CO)O6)O)OC7C(C(C(O)CO7)O)O)CC4)C)CC2)C)C(C(CC/C=C(C)/C)(C)OC8OC(C(O)C(O)C8O)COC9OC(C(O)C(O)C9O)CO)CC3)C
1533	98665-22-6	0.0343628	CC1(C)[C@@H](O)CC[C@]2(C)C3=C([C@@]4(C(C[C@@H]([C@]4([C@H](O)C3=O)C)[C@H](C)CC(CC(C)C(O)=O)=O)=O)C)[C@@H](O)C[C@@]12[H]
1534	40222-77-3	0.0342412	OC1=CC=C(CO)N=C1
1535	10176-66-6	0.0341795	O=C1C=C(C2=CC=C(OC)C=C2)OC3=C(OC)C(O)=C(OC)C(O)=C13
1536	26544-34-3	0.0341473	O=C(C=C(C1=CC=C(O)C=C1)OC2=CC(O[C@H](O[C@H](CO)[C@@H](O)[C@@H]3O)[C@@H]3O[C@@](OC[C@]4(O)CO)([H])[C@@H]4O)=C5)C2=C5O
1537	6246-46-4	0.0340992	CC1(C)C(CC[C@]2(C)[C@@]3([H])CC=C4[C@]5([H])[C@@H](C)[C@H](C)CC[C@@](C(O)=O)5CC[C@](C)4[C@@](C)3CC[C@@]12[H])=O
1538	623-17-6	0.0340797	CC(=O)OCC1=CC=CO1
1539	3025-96-5	0.0340559	O=C(O)CCCNC(C)=O
1540	2922-28-3	0.0340279	NC1=C2N=CNC2=NC=N1.Cl
1541	172760-03-1	0.0340112	O[C@H]([C@H]([C@@H]([C@@H](COC(C1=CC=C(O)C=C1)=O)O2)O)O)[C@@H]2O[C@@]3(C4)[C@@](C5)(C)O[C@]6([H])O[C@@]5(O)[C@@]4([H])[C@]36COC(C7=CC=CC=C7)=O
1542	6138-41-6	0.0340029	C[N+]1=CC(C(O)=O)=CC=C1.[Cl-]
1543	13709-03-0	0.0339708	OC1=C(C2=O)C(OC(C)=C2)=CC3=C1C(O[C@@H]([C@@H]([C@H]4O)O)O[C@@H]([C@H]4O)CO)=CC(O)=C3
1544	63644-62-2	0.033697	O=C(OC/C=C/C1=CC=C(O)C(OC)=C1)/C=C/C2=CC=C(O)C(OC)=C2
1545	88901-36-4	0.0336747	C[C@@]([C@@](CC[C@H](O[C@]([C@@H]([C@@H](O)[C@@H]1O)O)([H])O[C@@H]1CO[C@@H]([C@@H]([C@@H](O)[C@@H]2O)O)O[C@@H]2CO)C3(C)C)([H])C3=CC4)([C@@H](C[C@@]56C)O)[C@]4([H])[C@@]5(CC[C@]6([H])[C@H](C)CC[C@H](C(C)(O)C)O[C@H](O[C@H](CO[C@@H]([C@@H]([C@@H](O)[C@@H]7O)O)O[C@@H]7CO)[C@@H](O)[C@@H]8O)[C@@H]8O[C@]([C@@H]([C@@H](O)[C@@H]9O)O)([H])O[C@@H]9CO)C
1546	126105-12-2	0.0336747	C[C@@]([C@@](CC[C@H](O[C@]([C@@H]([C@@H](O)[C@@H]1O)O)([H])O[C@@H]1CO)C2(C)C)([H])C2=CC3)([C@@H](C[C@@]45C)O)[C@]3([H])[C@@]4(CC[C@]5([H])[C@H](C)CC[C@H](C(C)(O)C)O[C@H](O[C@H](CO[C@@H]([C@@H]([C@@H](O)[C@@H]6O)O)O[C@@H]6CO)[C@@H](O)[C@@H]7O)[C@@H]7O[C@]([C@@H]([C@@H](O)[C@@H]8O)O)([H])O[C@@H]8CO)C
1547	89590-95-4	0.0336747	CC(O)(C)[C@H](O[C@@H]1O[C@H](CO)[C@@H](O)[C@H](O)[C@H]1O[C@@H]2O[C@H](CO)[C@@H](O)[C@H](O)[C@H]2O)CC[C@@H](C)[C@H]3CC[C@@]4(C)[C@@]5([H])CC=C6C(C)(C)[C@@H](O[C@H]7[C@H](O)[C@@H](O)[C@H](O)[C@@H](CO[C@H]8[C@H](O)[C@@H](O)[C@H](O)[C@@H](CO)O8)O7)CC[C@@]6([H])[C@]5(C)[C@H](O)C[C@@]43C
1548	80321-63-7	0.033667	O[C@H]1[C@H](O)[C@@H](CO)O[C@@H](O[C@@H]2C(C)(C)[C@@](CC[C@]3(C)[C@]4([H])C[C@@H](O)[C@@]5([H])[C@@]3(C)CC[C@@H]5[C@](O[C@@H]6O[C@H](CO[C@@H]7OC[C@@H](O)[C@H](O)[C@H]7O)[C@@H](O)[C@H](O)[C@H]6O)(C)CC/C=C(C)\C)([H])[C@]4(C)CC2)[C@@H]1O
1549	94705-70-1	0.0336089	C[C@]12[C@@](C[C@H]([C@@]3([H])[C@]2(CC[C@]3([H])[C@@](CC/C=C(C)/C)(C)O[C@@H]4O[C@@H]([C@H]([C@@H]([C@H]4O)O)O)CO)C)O)([H])[C@@]5([C@@](C(C)([C@H]([C@@H](C5)O)O[C@H]6[C@@H]([C@H]([C@@H]([C@H](O6)CO)O)O)O[C@@H]7O[C@@H]([C@H]([C@@H]([C@H]7O)O)O)CO)C)([H])CC1)C
1550	472-26-4	0.0335189	O[C@@]([C@@]1(CC2)C)(CC[C@@H]1C(C=C3)=COC3=O)[C@@](CC[C@@]45O)([H])[C@@]2([H])[C@]4(CC[C@H](O)C5)C
1551	17851-53-5	0.0334796	O=C(C1=CC=CC=C1C(OCC(C)C)=O)OCCCC
1552	634-36-6	0.0332797	COC1=C(OC)C(OC)=CC=C1
1553	25990-60-7	0.0331972	O=C[C@@H]([C@H]([C@@H](CO)O)O)O
1554	10323-20-3	0.0331972	O=C[C@H]([C@@H]([C@@H](CO)O)O)O
1555	58-86-6	0.0331972	O=C[C@@H]([C@H]([C@@H](CO)O)O)O
1556	147-81-9	0.0331972	OC[C@H]([C@H]([C@@H](C=O)O)O)O
1557	5328-37-0	0.0331972	O=C[C@@H]([C@H]([C@H](CO)O)O)O
1558	50-69-1	0.0331972	O=C[C@@H]([C@@H]([C@@H](CO)O)O)O
1559	108-50-9	0.0331684	CC1=CN=CC(C)=N1
1560	1117-61-9	0.0331051	C/C(C)=C\CC[C@@H](C)CCO
1561	106-22-9	0.0331051	CC(CCC=C(C)C)CCO
1562	40246-10-4	0.0330917	O[C@H]1[C@H](O)[C@@H](CO)O[C@@H](OC2=CC(OC=C(C3=CC=C(O)C=C3)C4=O)=C4C=C2OC)[C@@H]1O
1563	480-44-4	0.0330077	O=C1C=C(C2=CC=C(OC)C=C2)OC3=CC(O)=CC(O)=C13
1564	2179-57-9	0.0330067	C=CCSSCC=C
1565	6515-37-3	0.0329617	O=C1CC(C2=CC=C(O)C=C2)OC3=CC=CC=C13
1566	51415-02-2	0.0328743	O=C([C@]1(CCC(C)(C)C2)[C@]2([H])C3=CC[C@@]4([H])[C@@](C)(CC[C@]5([H])[C@@]4(CC[C@H](O[C@]([C@@H]([C@@H](O)[C@@H]6O)O)([H])O[C@@H]6C(O)=O)C5(C)C)C)[C@]3(C)CC1)O[C@@H]([C@@H]([C@@H](O)[C@@H]7O)O)O[C@@H]7CO
1567	88105-29-7	0.0328277	C[C@]12[C@@](C)([C@]3([H])C[C@@H](O)[C@]1([H])[C@@]([H])([C@](C)(CC/C=C(C)/C)O[C@@H]4O[C@H](CO[C@@H]5O[C@@H](CO)[C@H](O)[C@H]5O)[C@@H](O)[C@H](O)[C@H]4O)CC2)CC[C@@]([C@]3(C)CC6)([H])C(C)(C)[C@H]6O[C@@]7([H])[C@H](O)[C@@H](O)[C@H](O)[C@@H](CO)O7
1568	80321-69-3	0.0328277	C[C@]([C@@](C[C@H]1O)([H])[C@]2(CC[C@@H]3O[C@]([C@@H]([C@@H](O)[C@@H]4O)O)([H])O[C@@H]4CO)C)(CC[C@@]2([H])C3(C)C)[C@]5([C@@]1([H])[C@]([C@@](CC/C=C(C)/C)(C)O[C@@H]([C@@H]([C@@H](O)[C@@H]6O)O)O[C@@H]6CO[C@@H]([C@@H]([C@@H](O)[C@@H]7O)O)O[C@@H]7CO)([H])CC5)C
1569	115-20-8	0.0328064	ClC(Cl)(Cl)CO
1570	15356-74-8	0.0327997	O=C1OC2(C)C(C(C)(C)CCC2)=C1
1571	21233-18-1	0.0327444	C=C[C@@H]1[C@]2(C(C(OCC2)=O)=CO[C@H]1O[C@H]3[C@@H]([C@H]([C@@H]([C@H](O3)CO)O)O)OC(C4=C(C5=CC(O)=CC=C5)C=C(C=C4O)O)=O)O
1572	120-47-8	0.0326942	O=C(OCC)C1=CC=C(O)C=C1
1573	63238-67-5	0.0325938	CO[C@@H]1C2([C@@](C[C@@]3(O)[C@@H]4OC(C5=CC=CC=C5)=O)([H])[C@@]4([H])[C@](O)([C@@H](O)[C@@H]3OC)C6C2N(C)C7)[C@@]([C@H]6OC)([H])[C@@]7(COC)[C@H](O)C1
1574	1990-05-01	0.0325316	OC1=CC=CC=C1OC
1575	9005-32-7	0.0324679	[C@@H]1([C@@H]([C@@H](C(=O)O)O[C@H]([C@H]1O)O[C@H]2[C@@H]([C@@H]([C@H](O[C@H]3[C@@H]([C@@H]([C@H](O)O[C@H]3C(=O)O)O)O)O[C@H]2C(=O)O)O)O)O)O
1576	2732-18-5	0.032402	O=C1C=CC2=C(C=C(C=C2O)O)O1
1577	18609-17-1	0.0323505	O=C1C(O[C@H](O[C@H](CO)[C@@H](O)[C@@H]2O)[C@@H]2O[C@]([C@@H]([C@@H](O)[C@@H]3O)O)([H])O[C@@H]3CO)=C(C4=CC(O)=C(O)C=C4)OC5=CC(O)=CC(O)=C15
1578	72-19-5	0.032329	N[C@@H]([C@H](O)C)C(O)=O
1579	117-10-2	0.0323124	O=C1C2=C(C=CC=C2O)C(C3=CC=CC(O)=C13)=O
1580	18490-95-4	0.0323123	O=C(C1CC(C2=C1C3=C(O)C(O)=C(O)C=C3C(O2)=O)=O)O
1581	13657-68-6	0.0322672	O=C1C[C@@H](C(C)C)C(C/C(C)=C/CC[C@@H]1C)=O
1582	320-77-4	0.0322424	OC(C(O)=O)C(C(O)=O)CC(O)=O
1583	479-43-6	0.0321024	O=C1N2C3=C(N=CC=C3C4=C2C=CC=C4)C=C1
1584	630-94-4	0.0320702	O=C(NC1=C2C=CC=C1)[C@]32[C@@](C[C@H](/C(C(OC)=O)=C\OC)[C@@H](C=C)C4)([H])N4CC3
1585	51014-29-0	0.0320702	O=C(NC1=C2C=CC=C1)[C@@]32[C@@](C[C@H](/C(C(OC)=O)=C\OC)[C@@H](C=C)C4)([H])N4CC3
1586	21967-41-9	0.0320187	O[C@H]([C@H]([C@@H]([C@@H](C(O)=O)O1)O)O)[C@@H]1OC2=C(O)C(O)=C3C(C=C(C4=CC=CC=C4)OC3=C2)=O
1587	20283-92-5	0.0319399	OC([C@H](OC(/C=C/C1=CC(O)=C(O)C=C1)=O)CC2=CC(O)=C(O)C=C2)=O
1588	481-74-3	0.0319396	O=C1C2=C(C=CC=C2O)C(C3=CC(C)=CC(O)=C13)=O
1589	578-86-9	0.0318112	O=C1C[C@@H](C2=CC=C(O)C=C2)OC3=CC(O)=CC=C13
1590	69097-97-8	0.0318112	O=C1CC(C2=CC=C(O)C=C2)OC3=CC(O)=CC=C13
1591	6906-38-3	0.0317513	OC1=CC(O)=CC2=C1C=C(C(C3=CC(O)=C(C(O)=C3)O)=[O+]2)O[C@@H]4O[C@@H]([C@H]([C@@H]([C@H]4O)O)O)CO.[Cl-]
1592	53382-71-1	0.0317328	O=C1C=C(C2=CC=C(O)C=C2)OC3=CC(O)=C([C@H]4[C@@H]([C@H]([C@@H]([C@@H](CO)O4)O)O)O[C@H]5[C@@H]([C@H]([C@H](CO5)O)O)O)C(O)=C13
1593	14199-15-6	0.031611	COC(CC1=CC=C(O)C=C1)=O
1594	51020-87-2	0.0315313	COC1=C(O[C@@H](C2=CC=C3C(OCO3)=C2)[C@@H]4C)C4=CC(/C=C/C)=C1
1595	25694-72-8	0.0315031	O=C1C2=C(O)C=C(O[C@H]3[C@@H]([C@H]([C@H](O)[C@@H](CO)O3)O)O[C@@]4([H])[C@@H]([C@@H]([C@@H](O)[C@H](C)O4)O)O)C=C2OC(C5=CC(O)=C(O)C=C5)=C1
1596	89-83-8	0.0314725	OC1=CC(C)=CC=C1C(C)C
1597	1124-11-4	0.0312054	CC1=C(C)N=C(C)C(C)=N1
1598	91510-62-2	0.0312004	O=C[C@@H]([C@H]([C@H]([C@@H](C(O)=O)O)O)O)O.O
1599	29307-03-7	0.0310601	C=C(C)C(O[C@@H](CC1=C2)[C@]3([H])[C@@](OC(C3=C)=O)([H])/C=C(C)/C[C@@]2([H])OC1=O)=O
1600	98243-57-3	0.0310536	O[C@H]1CC[C@@]2(C)[C@]([C@H](O)C[C@]3([H])[C@]2([H])C[C@]4([H])[C@@]3([H])CC[C@]5([H])[C@@]4([H])CN6[C@](CC[C@H](C)C6)([H])[C@@H]5C)([H])C1
1601	3333-13-9	0.0309923	C=CCC1=CC=C(C)C=C1
1602	81779-27-3	0.0309901	O=CC1=CNC2=C1C(O)=CC=C2
1603	34334-69-5	0.0309306	O=C1C=C(C2=CC=C(O)C(O)=C2)OC3=CC(OC)=C(OC)C(O)=C13
1604	21018-84-8	0.0308469	C=C[C@H]([C@@]1([H])C(C(OCC1)=O)=CO2)[C@@H]2O[C@@](O[C@H](CO)[C@@H](O)[C@@H]3O)([H])[C@@H]3OC(C4=C(C5=CC(O)=CC=C5)C=C(O)C=C4O)=O
1605	488-93-7	0.0305675	O=C(O)C1=COC=C1
1606	522-97-4	0.0303581	COC1=CC=C(CC23)C(CN2CCC(C3=C4)=CC5=C4OCO5)=C1OC
1607	3570-62-5	0.0303337	O=C1C=C(C2=CC=CC=C2)OC3=C(OC)C(OC)=CC(O)=C13
1608	73030-71-4	0.0303013	O=C1C(C)=C(C[C@@]23[H])[C@@](C[C@@]3(C)CCCC2=C)(O)O1
1609	19902-91-1	0.0302367	O=C1C=C(OC)C[C@H](CCC2=CC=C(OCO3)C3=C2)O1
1610	498-45-3	0.0301982	[H][C@@]12[C@]3([H])[C@@]([H])(O3)[C@@](C[C@H](O)C2)([H])N1C
1611	28053-08-9	0.0301947	O[C@H]1[C@@](N2C(NC(C=C2)=O)=O)([H])O[C@@H]([C@H]1O)COP(OP(O[C@H]3O[C@@H]([C@H]([C@@H]([C@H]3O)O)O)CO)(O[Na])=O)(O[Na])=O
1612	140369-76-2	0.0301236	O=C(C(OC)=C(OC)C=C1CC(C)C2C)C1(COC3=C(OCO4)C4=C5)C3=C5C2OC(/C(C)=C/C)=O
1613	4143-62-8	0.0300809	O=C1C=C(C2=CC=C(OC)C(OC)=C2)OC3=CC=CC=C13
1614	160896-49-1	0.0300428	C[C@@]([C@@]1(CC[C@@]23CC[C@]([C@@H](C)CO[C@@H]([C@@H]([C@@H](O)[C@@H]4O)O)O[C@@H]4CO)([H])OC3)C)(CC[C@@]5([H])[C@]6(C)CO[C@@H]([C@@H]([C@@H](O)[C@@H]7O)O)O[C@@H]7CO)[C@@](CC[C@]1([H])[C@H]2O)([H])[C@]5(CC[C@@H]6O[C@@](O[C@H](CO)[C@@H](O)[C@@H]8O)([H])[C@@H]8O[C@]([C@@H]([C@@H](O)[C@@H]9O)O)([H])O[C@@H]9CO)C
1615	60546-10-3	0.0299342	COC1=C(OC)C(OC)=CC2=C1C3=C(CC(C)C(C)(O)C2O4)C=C(OCO5)C5=C3OCC(C)C(C)(O)C4=O
1616	77-54-3	0.0297015	CC1(C)[C@]2([H])[C@](C)(OC(C)=O)CC[C@]3(C2)[C@H](C)CC[C@@]13[H]
1617	70578-24-4	0.029638	CO[C@@H]1C23[C@@]4([H])[C@](COC)(CN(CC)C2C([C@]5(OC(C)=O)[C@]6([H])[C@@]3([H])C[C@](O)([C@@H](OC)C5)[C@@H]6OC(C7=CC=C(OC)C=C7)=O)[C@@H]4OC)[C@H](O)C1
1618	94987-10-7	0.0294013	C[C@]12[C@]3([C@@]([C@@H](C[C@]1([H])[C@@]4([C@@](C(C)([C@H]([C@@H](C4)O)O[C@H]5[C@@H]([C@H]([C@@H]([C@H](O5)CO)O)O)O[C@@H]6O[C@@H]([C@H]([C@@H]([C@H]6O)O)O)CO)C)([H])CC2)C)O)([H])[C@@](CC3)([H])[C@](C)(O)CC/C=C(C)\C)C
1619	94987-09-4	0.0294013	C[C@]12[C@]3([C@@]([C@@H](C[C@]1([H])[C@@]4([C@@](C(C)([C@H]([C@@H](C4)O)O[C@H]5[C@@H]([C@H]([C@@H]([C@H](O5)CO)O)O)O[C@@H]6O[C@@H]([C@H]([C@@H]([C@H]6O)O)O)CO)C)([H])CC2)C)O)([H])[C@@](CC3)([H])[C@@](C)(O)CC/C=C(C)\C)C
1620	1132-21-4	0.0293136	O=C(O)C1=CC(OC)=CC(OC)=C1
1621	5945-50-6	0.0292793	O[C@H]([C@@H](O)[C@@H]1O)[C@](O[C@@H]1CO)([H])O[C@H]2[C@@]([C@@]3(O)CO)([H])[C@@](C=C3)([H])C(C(O)=O)=CO2
1622	487-41-2	0.0292446	COC(C=C1[C@@H]2[C@](CO[C@H]3C4=CC(OC)=C(OC)C=C4)([H])[C@]3([H])CO2)=C(C=C1)O[C@@H]([C@@H]([C@@H](O)[C@@H]5O)O)O[C@@H]5CO
1623	118525-35-2	0.0292226	O=C(C1=C(C=C2O)O)C(O[C@H](O[C@@H](C)[C@H](O)[C@H]3O)[C@@H]3O[C@]([C@@H]([C@@H](O)[C@@H]4O)O)([H])O[C@@H]4CO)=C(C5=CC=C(OC)C=C5)OC1=C2C/C=C(C)/C
1624	621-59-0	0.029179	O=CC1=CC=C(OC)C(O)=C1
1625	17306-46-6	0.0291144	O=C(C=C(C1=CC=C(O)C=C1)OC2=CC(O[C@H](O[C@H](CO)[C@@H](O)[C@@H]3O)[C@@H]3O[C@@](O[C@@H](C)[C@H](O)[C@H]4O)([H])[C@@H]4O)=C5)C2=C5O
1626	91421-43-1	0.0290495	O=C1[C@](O)(CC)C2=C(CO1)C(N3CC4=CC5=C(N)C=CC=C5N=C4C3=C2)=O
1627	107-95-9	0.0290478	NCCC(O)=O
1628	14356-59-3	0.0290215	C[C@@]1(C[C@@H]2O)[C@]3(C=C[C@@]4([H])[C@]1(CC[C@]([C@@](C)5CO)([H])[C@@]4(CC[C@@H]5O)C)C)[C@@](CC6(C)C)([H])[C@@]2(CC6)CO3
1629	467-77-6	0.0289267	COC([C@]12[C@@]3([H])[N@@](CCC4=C2NC5=CC=CC=C45)C[C@@](C[C@@H]3CC)([H])C1)=O
1630	16674-78-5	0.0288809	[Mg].O=C(O)C.O
1631	96990-18-0	0.0288249	CC1(C)CC[C@@](CC[C@]2(C)C3=CC[C@@]4([H])[C@@]2(C)CC[C@]5([H])[C@]4(C)CC[C@H](O[C@]6([H])O[C@H](C(O)=O)[C@@H](O)[C@H](O[C@]7([H])OC[C@@H](O)[C@H](O)[C@H]7O)[C@H]6O)C5(C)C)(C(O)=O)[C@@]3([H])C1
1632	134-03-2	0.028793	O[C@@H](CO)[C@]1([H])C(O[Na])=C(O)C(O1)=O
1633	478-08-0	0.0287848	O=C1C2=C(C=CC=C2)C(C3=CC(O)=C(CO)C(O)=C13)=O
1634	38451-63-7	0.0287292	O=C1C(OC)(OC)[C@@]2([H])[C@@](C(OC)(OC)C3=O)([H])C(CC=C)=C[C@@]3(OC)[C@@]2(CC=C)C=C1OC
1635	602-41-5	0.0287145	CSC1=CC=C2C3=C(OC)C(OC)=C(O[C@@H]4O[C@H](CO)[C@@H](O)[C@H](O)[C@H]4O)C=C3CC[C@H](NC(C)=O)C2=CC1=O
1636	97411-47-7	0.0286728	OC1=C(O)C=CC(/C=C/C(O[C@@]([C@H](O)CO)([H])[C@]([C@@H](O)C=O)([H])O[C@H]2[C@@H]([C@@H]([C@@H](O)[C@H](C)O2)O)O)=O)=C1
1637	2292-16-2	0.0286007	OC1=CC=C(C[C@@H]2N(C)CCC3=C2C=C(OC)C(OC)=C3)C=C1OC4=CC5=C(C=C4OC)CCN(C)[C@@H]5CC6=CC=C(OC)C=C6
1638	6902-91-6	0.0285947	O=C1C/C(C)=C/CC/C(C)=C/C/C1=C(C)\C
1639	1180-71-8	0.0285512	O=C1[C@@H]2[C@@]3(O2)[C@](CC[C@@]([C@@]4([C@@](CC(OC4)=O)([H])OC5(C)C)[C@@]5([H])CC6=O)([H])[C@]36C)(C)[C@H](C7=COC=C7)O1
1640	1109-28-0	0.0285438	OC[C@@H](O[C@@]1(O[C@@H]2[C@@H](CO)O[C@@H]([C@@H]([C@H]2O)O)O[C@@]([H])([C@@H]([C@H](C=O)O)O)[C@@H](CO)O)[H])[C@H]([C@@H]([C@H]1O)O)O
1641	34612-38-9	0.0285438	OC[C@@H](O[C@H](O[C@@]([C@H](O)CO)([H])[C@H](O)[C@@H](O)C=O)[C@H](O)[C@H]1O)[C@@]1([H])O[C@H]2O[C@@H]([C@@H](O[C@@]3([H])O[C@@H]([C@@H](O)[C@H](O)[C@H]3O)CO)[C@H](O)[C@H]2O)CO
1642	34620-77-4	0.0285438	OC[C@@H](O[C@H](O[C@]1([H])[C@H](O[C@H](O[C@@]([C@H](O)CO)([H])[C@H](O)[C@@H](O)C=O)[C@H](O)[C@H]1O)CO)[C@H](O)[C@H]2O)[C@@]2([H])O[C@H]3O[C@@H]([C@@H](O[C@@]4([H])O[C@@H]([C@@H](O[C@@]5([H])O[C@@H]([C@@H](O)[C@H](O)[C@H]5O)CO)[C@H](O)[C@H]4O)CO)[C@H](O)[C@H]3O)CO
1643	107-93-7	0.0283971	C/C=C/C(O)=O
1644	5304-71-2	0.0283058	O=C(O)/C(C)=C\C[C@@]1(C2=O)OC(C)(C)[C@@](C[C@@]2([H])C=C34)([H])[C@]31OC5=C(C(O)=C(C=CC(C)(C)O6)C6=C5C/C=C(C)\C)C4=O
1645	508-75-8	0.028245	O=C1OCC([C@H]2CC[C@]3(O)[C@]4([H])CC[C@]5(O)C[C@@H](O[C@H]6[C@@H]([C@@H]([C@H]([C@H](C)O6)O)O)O)CC[C@]5(C=O)[C@@]4([H])CC[C@]23C)=C1
1646	57396-78-8	0.028237	O=C1C=C(C2=CC=CC=C2)OC3=CC(O[C@H]4[C@@H]([C@H]([C@@H]([C@@H](CO)O4)O)O)O)=C(O)C(O)=C13
1647	6665-74-3	0.0281812	O=C1C(OC)=C(C2=CC=CC=C2)OC3=CC(O)=CC(O)=C13
1648	532-65-0	0.0281618	CC1=CC=C(C=C1)[C@H](CC(/C=C(C)\C)=O)C
1649	53185-12-9	0.0280593	O[C@@H]1CCN[C@@H]([C@H]1O)CO
1650	2257-09-02	0.0279846	S=C=NCCC1=CC=CC=C1
1651	357-70-0	0.0278342	O[C@@H]1C[C@@H]2OC3=C4C(CN(C)CC[C@]42C=C1)=CC=C3OC
1652	55916-51-3	0.0277254	O[C@]1([C@@]2([H])O[C@]3(CC[C@@H](C)CO3)[C@H]1C)[C@]([C@@]4([H])C2)(CC[C@@]5([H])[C@@]4([H])CC=C6[C@@]5(CC[C@H](O[C@@](O[C@H](CO)[C@@H](O)[C@@H]7O)([H])[C@@H]7O[C@@](O[C@@H](C)[C@H](O)[C@H]8O)([H])[C@@H]8O)C6)C)C
1653	487-39-8	0.0276551	OC1=CC=C([C@H]2OC[C@@]3([H])[C@]2([H])CO[C@H]3C4=CC=C(OC)C(OC)=C4)C=C1OC
1654	57817-89-7	0.0275222	C[C@]([C@]1([H])CC2)(CCC[C@@]1(C)C(O[C@@H]([C@@H]([C@@H](O)[C@@H]3O)O)O[C@@H]3CO)=O)[C@@]4([H])[C@]2(CC5=C)C[C@@]5(O[C@@](O[C@H](CO)[C@@H](O)[C@@H]6O)([H])[C@@H]6O[C@]([C@@H]([C@@H](O)[C@@H]7O)O)([H])O[C@@H]7CO)CC4
1655	97-67-6	0.0274731	O=C(O)[C@@H](O)CC(O)=O
1656	6915-15-7	0.0274731	O=C(O)C(O)CC(O)=O
1657	636-61-3	0.0274731	O=C(O)[C@H](O)CC(O)=O
1658	539-86-6	0.0273789	C=CCS(SCC=C)=O
1659	547-25-1	0.027341	OCC([C@H]([C@@H]([C@@H](CO)O)O)O[C@@H]1[C@@H]([C@H]([C@@H]([C@@H](CO)O1)O)O)O)=O
1660	1401-55-4	0.027272	O=C(C1=CC(OC(C2=CC(O)=C(O)C(O)=C2)=O)=C(O)C(O)=C1)OC3[C@H](OC(C4=CC(OC(C5=CC(O)=C(O)C(O)=C5)=O)=C(O)C(O)=C4)=O)[C@@H](OC(C6=CC(OC(C7=CC(O)=C(O)C(O)=C7)=O)=C(O)C(O)=C6)=O)[C@H](OC(C8=CC(OC(C9=CC(O)=C(O)C(O)=C9)=O)=C(O)C(O)=C8)=O)[C@@H](COC(C%10=CC(OC(C%11=CC(O)=C(O)C(O)=C%11)=O)=C(O)C(O)=C%10)=O)O3
1661	84-26-4	0.0272532	O=C1N2C(C(NC3=C4C=CC=C3)=C4CC2)=NC5=C1C=CC=C5
1662	94356-26-0	0.0271881	O[C@H]([C@H]([C@@H]([C@@H](CO)O1)O)O)[C@@H]1OC2=CC(/C=C/C3=CC(O)=CC(O)=C3)=CC=C2O
1663	127-17-3	0.0271403	CC(C(O)=O)=O
1664	55481-88-4	0.0271204	O=C(C1=C(C=CC(C)(C)O2)C2=C3C=CC=CC3=C1O)OC
1665	33889-69-9	0.0270601	O=C1[C@H](O)[C@@H](C2=CC(O)=C(O[C@@H](C3=CC=C(O)C(OC)=C3)[C@@H]4CO)C4=C2)OC5=CC(O)=CC(O)=C15
1666	29741-09-1	0.0268859	O[C@H]([C@H]([C@@H]([C@@H](C(O)=O)O1)O)O)[C@@H]1OC2=CC(O)=C3C(C=C(C4=CC=C(O)C=C4)OC3=C2)=O
1667	30557-81-4	0.0268561	O=C1C=C(C)C[C@@]2([H])[C@]1([H])[C@@](C)(O)/C(O2)=C/C=C(C)\C
1668	6559-91-7	0.0268426	O=C1OC[C@]2([H])[C@H](O)C3=C(C=C4OCOC4=C3)[C@@H](C5=CC(OC)=C(O)C(OC)=C5)[C@]21[H]
1669	40505-27-9	0.0268426	O=C1[C@]2([H])[C@H](C3=CC(OC)=C(O)C(OC)=C3)C(C=C(OCO4)C4=C5)=C5[C@H](O)[C@@]2([H])CO1
1670	56317-21-6	0.0267764	OC1=CC(C2=CC3=CC=C(O)C=C3O2)=CC(O)=C1
1671	327-97-9	0.0267422	O=C([C@@]1(O)C[C@@H](OC(/C=C/C2=CC=C(O)C(O)=C2)=O)[C@H](O)[C@H](O)C1)O
1672	906-33-2	0.0267422	O=C([C@]1(O)C[C@@H](OC(/C=C/C2=CC=C(O)C(O)=C2)=O)[C@@H](O)[C@H](O)C1)O
1673	1081-34-1	0.0266842	C1(C2=CC=C(C3=CC=CS3)S2)=CC=CS1
1674	579-07-7	0.0266791	CC(C(C1=CC=CC=C1)=O)=O
1675	2415-24-9	0.0266572	OC[C@@]12[C@]([C@@H]3O[C@]([C@@H]([C@@H](O)[C@@H]4O)O)([H])O[C@@H]4CO)([H])[C@](C=CO3)([H])[C@H](O)[C@@H]1O2
1676	4547-24-4	0.0266512	O[C@H]1[C@H](O)C(C)(C)[C@@](CC[C@]2(C)[C@]3([H])CC=C4[C@@]2(C)CC[C@]5(C(O)=O)[C@@]4([H])[C@@H](C)[C@H](C)CC5)([H])[C@]3(C)C1
1677	87-69-4	0.0265015	O=C(O)[C@H](O)[C@@H](O)C(O)=O
1678	133-37-9	0.0265015	O=C(O)[C@H](O)[C@@H](O)C(O)=O
1679	171485-39-5	0.0264493	C[C@@H]([C@@H](C1=CC(OC)=C(O)C=C1)O)OC(C(OC)=CC(CC=C)=C2)=C2OC
1680	522-12-3	0.0264386	OC1=CC(O)=C(C(C(O[C@H]2[C@H](O)[C@H](O)[C@@H](O)[C@H](C)O2)=C(C3=CC(O)=C(O)C=C3)O4)=O)C4=C1
1681	147-85-3	0.0262414	O=C(O)[C@H]1NCCC1
1682	344-25-2	0.0262414	O=C(O)[C@@H]1NCCC1
1683	1450-72-2	0.0260843	CC1=CC(=C(C=C1)O)C(=O)C
1684	13739-02-1	0.0260019	O=C(C(C=C1C2=O)=CC(OC(C)=O)=C1C(C3=C2C=CC=C3OC(C)=O)=O)O
1685	122-57-6	0.0259313	CC(/C=C/C1=CC=CC=C1)=O
1686	119738-57-7	0.0257622	O=C1C2=C(O)C=C(O[C@H]3[C@@H]([C@H]([C@@H]([C@H](O3)C(O)=O)O)O)O[C@@H]4O[C@@H]([C@H]([C@@H]([C@H]4O)O)O)C(O)=O)C=C2OC(C5=CC=C(C=C5)O)=C1
1687	35619-65-9	0.025679	S=C(N1CCOCC1)C2=CC(OC)=C(OC)C(OC)=C2
1688	39011-91-1	0.0255406	O=C(C1=CC=C(O)C=C1)OC[C@]([C@@]([C@]2(O)O3)([H])C4)([C@]3([H])O[C@]5(C2)C)[C@]45O[C@]([C@@H]([C@@H](O)[C@@H]6O)O)([H])O[C@@H]6CO
1689	69-93-2	0.0253127	O=C(N1)NC2=C(NC(N2)=O)C1=O
1690	110-17-8	0.0252719	O=C(O)/C=C/C(O)=O
1691	110-16-7	0.0252719	O=C(O)/C=C\C(O)=O
1692	30950-27-7	0.0250346	CC(C1CC=C(/C=N/O)CC1)=C
1693	53936-56-4	0.0249935	OC1=CC=C(OC2CCCCO2)C=C1
1694	842-01-3	0.0249708	O=C1C=C(C2=CC=CC=C2)C3=CC=C(O)C(O)=C3O1
1695	53209-27-1	0.0249214	O=C1C(O[C@H](O[C@H](CO)[C@H](O)[C@@H]2O)[C@@H]2OC(C3=CC(O)=C(O)C(O)=C3)=O)=C(C4=CC(O)=C(O)C=C4)OC5=CC(O)=CC(O)=C15
1696	113-24-6	0.0248941	CC(C(O[Na])=O)=O
1697	67-47-0	0.0248916	O=CC1=CC=C(CO)O1
1698	31271-07-5	0.0248412	O=C1C2=C(OC3=C1C(C/C=C(C)\C)=C(O)C(O)=C3)C=C(O)C(C/C=C(C)\C)=C2O
1699	593-81-7	0.0248128	CN(C)C.[H]Cl
1700	95-21-6	0.0246959	CC1=NC2=CC=CC=C2O1
1701	4023-65-8	0.0245894	O=C(O)/C=C(CC(O)=O)/C(O)=O
1702	537-09-7	0.0245709	CC1=CC(OC(C2=C(C=C(C=C2O)OC)C)=O)=CC(O)=C1C(O)=O
1703	27548-93-2	0.0244335	O=C1[C@H](OC(C)=O)C(C2(C)C)=C(C)[C@@H](O)C[C@@]2(O)[C@@H](OC(C3=CC=CC=C3)=O)[C@@]4([H])[C@@]1(C)[C@@H](O)C[C@@]5([H])OC[C@]54OC(C)=O
1704	5610-40-2	0.0244233	O=C(O1)C=C2[C@@]13[C@](CCCC4)([H])N4[C@](C3)([H])C=C2
1705	67416-61-9	0.024404	C[C@@]([C@@](C1=C2)(CC[C@@](C)(CC[C@H]3C)[C@@]1([H])[C@H]3C)C)(CC[C@@]4([H])[C@@]5(C)C(O)=O)[C@@](C2=O)([H])[C@]4(CC[C@H]5OC(C)=O)C
1706	148057-23-2	0.0243976	O=C(N[C@@H](CC)C(N[C@@H](CO)C(NC(C1=CC=CC=C1)C2)=O)=O)[C@@]([C@H](Cl)[C@H](Cl)C3)([H])N3C([C@H](CC)NC2=O)=O
1707	27215-14-1	0.0243788	C[C@@]([C@@H]1CCC2=CCOC2=O)(CCC3)[C@@](CCC1=C)([H])[C@]3(C)CO[C@@H]([C@@H]([C@@H](O)[C@@H]4O)O)O[C@@H]4CO
1708	96087-21-7	0.0243606	[H]Cl.C1(C(CCN2CC3=C4OCOC4=CC=C3CC21)=C5)=CC6=C5OCO6
1709	961-29-5	0.0243603	O=C(C1=CC=C(O)C=C1O)/C=C/C2=CC=C(O)C=C2
1710	112-62-9	0.0243003	CCCCCCCC/C=C\CCCCCCCC(OC)=O
1711	1120-25-8	0.0243003	O=C(OC)CCCCCCC/C=C\CCCCCC
1712	2316-26-9	0.0242445	O=C(O)/C=C/C1=CC=C(OC)C(OC)=C1
1713	14737-89-4	0.0242445	O=C(/C=C/C1=CC=C(C(OC)=C1)OC)O
1714	13074-06-1	0.0242203	C[C@@H]([C@H]([C@H]([C@@H](CO)O)O)O)O
1715	2255-50-7	0.0242154	OC1=C2N=C(OC=C3)C3=C(OC)C2=CC=C1
1716	73069-25-7	0.0241324	C/C=C(C)\C(O[C@H]1[C@@H](OC(C)=O)C2=C3C(C=CC(O3)=O)=CC=C2OC1(C)C)=O
1717	73069-27-9	0.0241324	C/C=C(C)\C(O[C@H]1[C@@H](OC(C)=O)C2=C3C(C=CC(O3)=O)=CC=C2OC1(C)C)=O
1718	82517-12-2	0.0241124	O=C1C(C2=CC=CC=C2)=COC3=CC(OC)=CC(C)=C13
1719	29884-49-9	0.0240968	OC1=C(O)C=CC(/C=C/C2=CC(O)=CC(O[C@@H]3O[C@@H]([C@@H](O)[C@H](O)[C@H]3O)CO)=C2)=C1
1720	2896-60-8	0.0240817	OC1=CC=C(CC)C(O)=C1
1721	59870-65-4	0.0240235	O=C1C[C@@H](C2=CC=C(O)C(C/C=C(C)\C)=C2)OC3=C(C/C=C(C)\C)C(O)=CC=C13
1722	577-16-2	0.0239635	CC(C1=CC=CC=C1C)=O
1723	99-20-7	0.0239021	O[C@H]([C@H]([C@@H]([C@@H](CO)O1)O)O)[C@H]1O[C@@H]2[C@@H]([C@H]([C@@H]([C@@H](CO)O2)O)O)O
1724	952068-57-4	0.0238972	O[C@H]([C@H]([C@@H]([C@@H](CO)O1)O)O)[C@@H]1OC2=CC=C(COC(CC(O)(C(O)=O)CC(O)=O)=O)C=C2
1725	74639-14-8	0.0238629	O[C@H]([C@H]1O[C@]2([H])OC[C@](O)(CO)[C@H]2O)[C@H](O)[C@@H](CO)O[C@H]1OC(C=C3)=CC=C3[C@@H]4CC(C5=CC=C(O)C=C5O4)=O
1726	2107-76-8	0.0238391	O=C1C=C(C)C2=C(O)C=C(O)C=C2O1
1727	41753-43-9	0.0237966	C[C@@]([C@@]12C)(CC[C@@]3([H])C4(C)C)[C@@](C[C@@H](O)[C@]1([H])[C@]([C@@](CC/C=C(C)/C)(C)O[C@@H]([C@@H]([C@@H](O)[C@@H]5O)O)O[C@@H]5CO[C@@H]([C@@H]([C@@H](O)[C@@H]6O)O)O[C@@H]6CO)([H])CC2)([H])[C@]3(CC[C@@H]4O[C@@](O[C@H](CO)[C@@H](O)[C@@H]7O)([H])[C@@H]7O[C@]([C@@H]([C@@H](O)[C@@H]8O)O)([H])O[C@@H]8CO)C
1728	11021-14-0	0.0237966	C[C@](CC/C=C(C)/C)([C@]1([H])[C@]([C@H](O)C[C@@]2([H])[C@@]3(C)CC[C@]4([H])[C@]2(C)CC[C@H](O[C@]5([H])O[C@H](CO)[C@@H](O)[C@H](O)[C@H]5O[C@]6([H])O[C@H](CO)[C@@H](O)[C@H](O)[C@H]6O)C4(C)C)([H])[C@@]3(C)CC1)O[C@@H]7O[C@H](CO[C@@H]8O[C@@H](CO)[C@H](O)[C@H]8O)[C@@H](O)[C@H](O)[C@H]7O
1729	520-31-0	0.0236943	O=C1C=C(C2=CC(O)=C(O)C(O)=C2)OC3=CC(O)=CC(O)=C13
1730	56-95-1	0.023661	N=C(NC1=CC=C(Cl)C=C1)NC(NCCCCCCNC(NC(NC2=CC=C(Cl)C=C2)=N)=N)=N.CC(O)=O.CC(O)=O
1731	496-63-9	0.0236502	O=C1C(O)=COC=C1
1732	625-08-1	0.0236499	CC(C)(O)CC(O)=O
1733	125265-68-1	0.0236028	OC[C@H]([C@@H](O[C@@]1([H])[C@@H]([C@@H]([C@@H](O)[C@H](C)O1)O)O)[C@H](O)[C@H]2O)O[C@H]2OC[C@H]([C@@H](O)[C@H](O)[C@H]3O)O[C@H]3OC([C@]45[C@](CC(C)(C)CC5)([H])C6=CC[C@@]([C@@]7([C@@]([C@@](C)([C@@H](O)[C@H](O)C7)CO)([H])[C@H](O)C8)C)([H])[C@]8(C)[C@]6(C)CC4)=O
1734	3416-24-8	0.0235259	O=C[C@H](N)[C@H]([C@@H]([C@@H](CO)O)O)O
1735	150-83-4	0.0235186	CC(O)CC(O[Na])=O
1736	153355-70-5	0.023499	O[C@@H]([C@]1([H])O2)C34C5([C@H]6O)[C@](OC6=O)([H])O[C@@]3(C(O[C@]4([H])C[C@H]5C(C)(C)C)=O)C1=C(C)C2=O
1737	152-95-4	0.0234754	OC1=CC(O)=C(C(C(C2=CC=C(O[C@H]3[C@H](O)[C@@H](O)[C@H](O)[C@@H](CO)O3)C=C2)=CO4)=O)C4=C1
1738	39011-90-0	0.0233319	O=C(C1=CC=CC=C1)OC[C@@]2([C@@]([C@H](O)C[C@@]3(OC2=O)C)([H])C4)[C@]43O[C@@H]5O[C@@H]([C@@H](O)[C@H](O)[C@H]5O)CO
1739	33708-72-4	0.023323	O=C1C(OC)=C(C2=CC(OC)=C(O)C=C2)OC3=CC(OC)=CC(O)=C13
1740	436-32-8	0.0232187	O=C(OC1=CC(C)=C(C(O)=O)C(O)=C1C)C2=C(C)C=C(OC)C(C)=C2OC
1741	19186-35-7	0.023213	O=C1[C@]2([H])[C@H](C3=CC(OC)=C(OC)C(OC)=C3)C4=CC(OCO5)=C5C=C4C[C@@]2([H])CO1
1742	315-22-0	0.023156	O=C(O[C@]1([H])CCN2[C@]1([H])C(CO3)=CC2)[C@H](C)[C@@](C)(O)[C@@](C)(O)C3=O
1743	100665-40-5	0.0231357	CC12C3=C(C(CC1(C(/C(C)=C\C(CC(C)C(O)=O)=O)CC2O)C)=O)C4(C(C(C)(C(CC4)=O)C)CC3O)C
1744	59653-37-1	0.0231312	O=C(C1=CO[C@]2([H])O[C@@]3([H])O[C@@H](C)[C@]2([H])[C@]1([H])C3)OC
1745	14964-98-8	0.0231122	CC(C1=C(O)C=C(OC)C(C)=C1OC)=O
1746	29836-27-9	0.0230268	OC[C@H]([C@@H](O)[C@H](O)[C@H]1O)O[C@@]1([H])O[C@H]2[C@@]3([H])[C@@]([C@H](O)C[C@@]3(O)C)([H])C(C(O)=O)=CO2
1747	68027-15-6	0.0230109	C[C@]([C@@]1([H])[C@]2(CC[C@@H]3O[C@@](OC[C@H](O[C@]([C@@H]([C@@H](O)[C@@H]4O)O)([H])O[C@@H]4CO)[C@@H]5O)([H])[C@@H]5O[C@@](O[C@@H](C)[C@H](O)[C@H]6O)([H])[C@@H]6O)C)(CC[C@@]2([H])[C@]3(C)CO)[C@@](C7=CC1)(CC[C@]8(C(O)=O)[C@@]7([H])CC(C)(C)CC8)C
1748	551-15-5	0.0230018	O=C1C[C@@H](C2=CC=C(O[C@H]3[C@@H]([C@H]([C@@H]([C@@H](CO)O3)O)O)O)C=C2)OC4=CC(O)=CC=C14
1749	548-75-4	0.0228801	O=C1C2=C(O)C(O)=C(O[C@@H]3O[C@@H]([C@@H](O)[C@H](O)[C@H]3O)CO)C=C2OC(C4=CC(O)=C(O)C=C4)=C1O
1750	2188-68-3	0.0228647	O[C@@H]1[C@@H](O)C=C(CC2)[C@@]3([H])N2CC4=C([C@@]31[H])C=C(OCO5)C5=C4.Cl
1751	156791-82-1	0.0228398	C[C@@]([C@@]1(CC[C@@]23CC[C@]([C@@H](C)CO)([H])OC3)C)(CC[C@@]4([H])[C@]5(C)CO[C@@H]([C@@H]([C@@H](O)[C@@H]6O)O)O[C@@H]6CO)[C@@](CC[C@]1([H])[C@H]2O)([H])[C@]4(CC[C@@H]5O[C@@](O[C@H](CO)[C@@H](O)[C@@H]7O)([H])[C@@H]7O[C@]([C@@H]([C@@H](O)[C@@H]8O)O)([H])O[C@@H]8CO)C
1752	65-46-3	0.0227062	O[C@H]1[C@@H](O)[C@H](N2C(N=C(N)C=C2)=O)O[C@@H]1CO
1753	75629-19-5	0.0226901	O=C1C(C/C=C(C)\C)=C(C2=CC=C(O)C=C2O)OC3=C([C@H]4C=C(C)C[C@@H](C5=CC=C(O)C=C5O)[C@@H]4C(C6=CC=C(O)C=C6O)=O)C(O)=CC(O)=C13
1754	123-11-5	0.0226768	O=CC1=CC=C(OC)C=C1
1755	33457-62-4	0.0226029	O=C(/C=C/C=C/C1=CC=CC=C1)CCC2=CC=CC=C2
1756	6100-05-06	0.0225809	O=C(O[K])CC(C(O[K])=O)(O)CC(O[K])=O.O
1757	119-36-8	0.0225456	O=C(OC)C1=CC=CC=C1O
1758	6728-26-3	0.0225339	CCC/C=C/C=O
1759	1818-71-9	0.0224613	OC[C@@H]1[C@H]([C@H]([C@H](N2C=NC(C(N)=N3)=C2NC3=O)O1)O)O
1760	86849-77-6	0.0222188	O=C1C2=C(O)C(OC)=C(O)C=C2OC=C1C3=CC(O)=C(OC)C=C3
1761	150-19-6	0.0222141	OC1=CC=CC(OC)=C1
1762	13241-32-2	0.022143	O=C1C2=C(O)C=C(O[C@H]3[C@@H]([C@H]([C@H](O)[C@@H](CO)O3)O)O[C@@]4([H])[C@@H]([C@@H]([C@@H](O)[C@H](C)O4)O)O)C=C2O[C@H](C5=CC(O)=C(O)C=C5)C1
1763	3681-99-0	0.0221317	O=C1C(C2=CC=C(O)C=C2)=COC3=C([C@H]4[C@@H]([C@H]([C@@H]([C@@H](CO)O4)O)O)O)C(O)=CC=C13
1764	29883-15-6	0.0220893	O[C@H]1[C@H](O[C@@H](C#N)C2=CC=CC=C2)O[C@H](CO[C@H]3[C@@H]([C@H]([C@@H]([C@@H](CO)O3)O)O)O)[C@@H](O)[C@@H]1O
1765	537-73-5	0.0220835	O=C(O)/C=C/C1=CC=C(OC)C(O)=C1
1766	25522-33-2	0.0220835	O=C(O)/C=C/C1=CC=C(OC)C(O)=C1
1767	1121-25-1	0.022066	CC1=NC=CC=C1O
1768	530-55-2	0.0220199	O=C1C(OC)=CC(C=C1OC)=O
1769	529-59-9	0.0219766	O=C(C(C1=CC=C(O)C=C1)=COC2=CC(O[C@@H]([C@@H]([C@@H](O)[C@@H]3O)O)O[C@@H]3CO)=C4)C2=C4O
1770	131-70-4	0.0219575	O=C(O)C1=CC=CC=C1C(OCCCC)=O
1771	552-63-6	0.0218973	O=C(O)C(C1=CC=CC=C1)CO
1772	65-23-6	0.0218539	OCC1=C(CO)C(O)=C(C)N=C1
1773	42553-65-1	0.0217968	O[C@@H]([C@H](O)[C@H]1O)[C@H](O[C@H]1OC(/C(C)=C/C=C/C(C)=C/C=C/C=C(C)/C=C/C=C(C)/C(O[C@@H]([C@@H]([C@@H](O)[C@@H]2O)O)O[C@@H]2CO[C@@H]([C@@H]([C@@H](O)[C@@H]3O)O)O[C@@H]3CO)=O)=O)CO[C@@H]([C@@H]([C@@H](O)[C@@H]4O)O)O[C@@H]4CO
1774	55750-84-0	0.0217968	O[C@@H]([C@H](O)[C@H]1O)[C@H](O[C@H]1OC(/C(C)=C/C=C/C(C)=C/C=C/C=C(C)/C=C/C=C(C)/C(O[C@@H]([C@@H]([C@@H](O)[C@@H]2O)O)O[C@@H]2CO)=O)=O)CO[C@@H]([C@@H]([C@@H](O)[C@@H]3O)O)O[C@@H]3CO
1775	120-72-9	0.021756	C1(C=CC=C2)=C2NC=C1
1776	535-26-2	0.0217386	CN1[C@@](C2)([H])[C@]3([H])[C@@]([C@]1([H])C[C@@H]2OC(C(C4=CC=CC=C4)=C)=O)([H])O3
1777	23094-71-5	0.0217256	OC(CC(C(O[C@H]([C@@H](COC(C1=CC(O)=C2O)=O)O[C@@H]3OC(C4=CC(O)=C(O)C(O)=C4)=O)[C@H](OC(C5=CC(O)=C(O)C(O)=C5C1=C2O)=O)[C@H]3OC6=O)=O)C(C7O)C(C6=CC(O)=C8O)=C8OC7=O)=O
1778	535-83-1	0.0217238	C[N+]1=CC(C([O-])=O)=CC=C1
1779	59-48-3	0.0217106	O=C1NC2=C(C=CC=C2)C1
1780	14941-08-3	0.0217017	O=C(C[C@@H](C1=CC=C(OC)C=C1)OC2=CC(O[C@H](O[C@H](CO)[C@@H](O)[C@@H]3O)[C@@H]3O[C@@](O[C@@H](C)[C@H](O)[C@H]4O)([H])[C@@H]4O)=C5)C2=C5O
1781	24316-19-6	0.0216742	O[C@H]1[C@](C(C=C(OCO2)C2=C3)=C3CCN4CCC5)([H])[C@]45C=C1OC
1782	6638-05-07	0.0216699	CC1=CC(=C(C(=C1)OC)O)OC
1783	114482-86-9	0.0215034	O=C1C=C(C2=CC=CC=C2)OC3=CC(O[C@H]4[C@@H]([C@H]([C@@H]([C@@H](CO[C@H]5[C@@H]([C@H]([C@@H]([C@@H](CO)O5)O)O)O)O4)O)O)O)=C(O)C(O)=C13
1784	14348-16-4	0.0214036	O=C1C[C@@H](C2=CC=C(O)C=C2)OC3=CC(O)=C(C)C(O)=C13
1785	550-10-7	0.0212505	CN1CCC2=CC3=C(C(=C2C1)OC)OCO3
1786	124961-61-1	0.0211935	OC[C@H]([C@H]([C@@H]([C@H]1O)O)O[C@H]2[C@@H]([C@@H]([C@H]([C@@H](O2)C)O)O)O)O[C@H]1OC[C@H]([C@H]([C@@H]([C@H]3O)O)O)O[C@H]3OC([C@]45[C@](CC(C)(CC5)C)([H])C6=CC[C@@]([C@@]7([C@@](C(C)([C@H](CC7)O[C@H]8[C@@H]([C@H]([C@H](CO8)O)O)O[C@H]9[C@@H]([C@H]([C@@H]([C@H](O9)CO)O)O)O[C@H]%10[C@@H]([C@@H]([C@H]([C@@H](O%10)C)O)O)O)C)([H])CC%11)C)([H])[C@]%11(C)[C@@]6(CC4)C)=O
1787	2469-34-3	0.0211914	C[C@@]([C@](CC1)([H])[C@]2(C)C(O)=O)(C[C@H](O)[C@@H]2O)[C@](C[C@H](CCl)C3=C4CC[C@]5(C(O)=O)[C@@]3([H])CC(C)(C)CC5)([H])[C@]41C
1788	79-50-5	0.0211566	O=C1OCC(C)(C)C1O
1789	7085-55-4	0.0211281	O=C1C(O[C@H]2[C@@H]([C@H]([C@@H]([C@@H](CO[C@H]3[C@@H]([C@@H]([C@H]([C@H](C)O3)O)O)O)O2)O)O)O)=C(C4=CC=C(OCCO)C(OCCO)=C4)OC5=CC(OCCO)=CC(O)=C15
1790	1198-77-2	0.0209465	O=C(N1)NC2=C(N=C(O[Na])N2)C1=O
1791	103-54-8	0.0209398	CC(OC/C=C/C1=CC=CC=C1)=O
1792	554-35-8	0.020822	CC(O[C@H]1[C@H](O)[C@@H](O)[C@H](O)[C@H](O1)CO)(C#N)C
1793	23180-57-6	0.0208138	O[C@H]1[C@H](O)[C@@H](O)[C@]([H])(O[C@]2([C@@]3(C)O[C@]4([H])O[C@@]5(C3)O)C[C@]5([H])[C@]24COC(C6=CC=CC=C6)=O)O[C@@H]1CO
1794	17388-39-5	0.0207192	C=C[C@@H]([C@@H]1O[C@]([C@@H]([C@@H](O)[C@@H]2O)O)([H])O[C@@H]2CO)[C@@](C3=CO1)(CCOC3=O)O
1795	33390-42-0	0.0207153	O=C1C2=C(OC3=C(O)C=CC(O)=C13)C(C/C=C(C)\C)=C(O)C(C/C=C(C)/C)=C2O
1796	22055-22-7	0.0207131	O=C1OCC2=C(O)C3=CC(OC)=C(OC)C=C3C(C4=CC=C(OCO5)C5=C4)=C12
1797	580-72-3	0.0207002	O=C1OC[C@H](CC2=CC=C(O)C(OC)=C2)[C@H]1CC3=CC=C(O)C(OC)=C3
1798	484-14-0	0.0206943	O=C1C=CC2=CC=C(O)C(C/C=C(C)\C)=C2O1
1799	27994-11-2	0.0206325	C[C@]([C@](CC1)([C@]([C@@H](C2)C)([H])C34O[C@H](C(C)(O)C)[C@]2([H])O4)C)([C@H]3O)[C@@](CC[C@@]5([H])C6(C)C)([H])[C@@]71[C@]5(CC[C@@H]6O[C@@](OC[C@@H](O)[C@@H]8O)([H])[C@@H]8O)C7
1800	27741-01-1	0.0206188	O[C@H]1[C@H](O)[C@@H](CO)O[C@@H](O[C@@H]2OC=C(C(O)=O)[C@]3([H])[C@@]2([H])C(CO)=CC3)[C@@H]1O
1801	57-13-6	0.0206032	NC(N)=O
1802	144-62-7	0.0205913	OC(C(O)=O)=O
1803	70872-29-6	0.0205802	C/C(C)=C\CC1=C2C(C(C[C@@H](C3=CC=C(O)C=C3)O2)=O)=C(OC)C=C1O
1804	521-48-2	0.0205802	OC1=CC(OC)=C2C(CC(OC2=C1C/C=C(C)\C)C3=CC=C(C=C3)O)=O
1805	78417-26-2	0.0205248	OC1=C2C(OC(C3=CC(OC)=C(OC)C(O)=C3)=CC2=O)=CC(O)=C1OC
1806	36284-77-2	0.0204169	O[C@@H]1[C@H](O)[C@@H](O[C@@]2([H])[C@H](O)[C@H](O)[C@@H](O)[C@H](C)O2)[C@]([H])(O[C@@H]3C(C)(C)[C@@](CC[C@]4(C)[C@@]5(CC=C6[C@]4(CC[C@]7(C(O[C@@H]8O[C@H](CO[C@H]9[C@H](O)[C@@H](O)[C@H](O[C@@]%10([H])[C@H](O)[C@H](O)[C@@H](O)[C@H](C)O%10)[C@@H](CO)O9)[C@@H](O)[C@H](O)[C@H]8O)=O)[C@@]6([H])CC(C)(C)CC7)C)[H])([H])[C@]5(C)CC3)OC1
1807	24697-74-3	0.020381	O=C(OCCCCNC(N)=N)C1=CC(OC)=C(O)C(OC)=C1
1808	35286-59-0	0.0203597	C[C@@H]1CC[C@@](CC[C@]2(C)C3=CC[C@@]4([H])[C@@]2(C)CC[C@]5([H])[C@]4(C)CC[C@H](O[C@@]6([H])[C@H](O)[C@@H](O)[C@@H](O)CO6)C5(C)C)(C(O)=O)[C@@]3([H])[C@]1(C)O
1809	85026-55-7	0.0202391	O[C@H]([C@@H](O)[C@@H]1O)[C@@H](O[C@@H]1CO)OC/C=C/C2=CC=CC=C2
1810	11021-13-9	0.0202075	C[C@]([C@@](C[C@H]1O)([H])[C@]2(CC[C@@H]3O[C@@](O[C@H](CO)[C@@H](O)[C@@H]4O)([H])[C@@H]4O[C@]([C@@H]([C@@H](O)[C@@H]5O)O)([H])O[C@@H]5CO)C)(CC[C@@]2([H])C3(C)C)[C@]6([C@@]1([H])[C@]([C@@](CC/C=C(C)/C)(C)O[C@@H]([C@@H]([C@@H](O)[C@@H]7O)O)O[C@@H]7CO[C@H](OC[C@H](O)[C@@H]8O)[C@@H]8O)([H])CC6)C
1811	68406-26-8	0.0202075	C[C@]([C@@](C[C@H]1O)([H])[C@]2(CC[C@@H]3O[C@@](O[C@H](CO)[C@@H](O)[C@@H]4O)([H])[C@@H]4O[C@]([C@@H]([C@@H](O)[C@@H]5O)O)([H])O[C@@H]5CO)C)(CC[C@@]2([H])C3(C)C)[C@]6([C@@]1([H])[C@]([C@@](CC/C=C(C)/C)(C)O[C@@H]([C@@H]([C@@H](O)[C@@H]7O)O)O[C@@H]7CO[C@H](OC[C@@H](O)[C@@H]8O)[C@@H]8O)([H])CC6)C
1812	102-37-4	0.0202041	O=C(OCC)/C=C/C1=CC=C(O)C(O)=C1
1813	68124-04-9	0.0202035	O[C@@]12[C@@]3([C@@]([C@@]4([H])[C@]([C@@]5(C(C[C@@H](O[C@@]6([H])[C@@H]([C@H]([C@H](O[C@@]7([H])[C@@H]([C@@H]([C@@H](O[C@@]8([H])[C@@H]([C@@H]([C@@H](O)[C@H](C)O8)O)O)[C@H](C)O7)O)O)[C@@H](CO)O6)O)O[C@@]9([H])[C@@H]([C@@H]([C@@H](O)[C@H](C)O9)O)O)CC5)=CC4)C)([H])CC3)([H])C[C@]1([H])O[C@]%10(CC[C@@H](C)CO%10)[C@H]2C)C
1814	57-00-1	0.0201187	O=C(O)CN(C)C(N)=N
1815	99-50-3	0.0200516	O=C(O)C1=CC=C(O)C(O)=C1
1816	527-95-7	0.0199727	O=C1C(O)=C(C2=CC=C(O)C=C2)OC3=C(O)C(O)=CC(O)=C13
1817	41093-60-1	0.0198664	C[C@]12[C@@]3([H])[C@@](C4)(CC[C@]1([H])[C@@](C)(CCC2)C(O)=O)C[C@@](C4=C)(O[C@@]5([H])[C@@H]([C@H]([C@H](O)[C@@H](CO)O5)O)O[C@]6([H])O[C@@H]([C@@H](O)[C@H](O)[C@H]6O)CO)CC3
1818	517-89-5	0.0198313	O=C1C([C@H](O)C/C=C(C)/C)=CC(C2=C1C(O)=CC=C2O)=O
1819	517-88-4	0.0198313	OC1=C2C(C(C=C([C@H](C/C=C(C)/C)O)C2=O)=O)=C(O)C=C1
1820	1699-51-0	0.0196972	COC1=CC(CC2N(CCC3=C2C=C(C(OC)=C3)OC)C)=CC=C1OC
1821	56-84-8	0.0195964	N[C@H](C(O)=O)CC(O)=O
1822	481-53-8	0.0194931	O=C1C=C(C2=CC=C(OC)C=C2)OC3=C(OC)C(OC)=C(OC)C(OC)=C13
1823	83-95-4	0.0194207	COC1=C2N=C(OC=C3)C3=C(OC)C2=CC=C1OC
1824	55916-52-4	0.0194203	O[C@@]12[C@@]3([C@@]([C@@]4([H])[C@]([C@@]5(C(C[C@@H](O[C@@]6([H])[C@@H]([C@H]([C@H](O[C@@]7([H])[C@@H]([C@@H]([C@@H](O)[C@H](C)O7)O)O)[C@@H](CO)O6)O)O[C@@]8([H])[C@@H]([C@@H]([C@@H](O)[C@H](C)O8)O)O)CC5)=CC4)C)([H])CC3)([H])C[C@]1([H])O[C@]9(CC[C@@H](C)CO9)[C@H]2C)C
1825	751-03-1	0.0193128	O=C(OC1(C)C)C=C[C@]([C@@]1([H])C2)(C)[C@@]3([H])CC[C@]4(C)[C@@]([C@H]5C(O[C@H]4C6=COC=C6)=O)(O5)[C@]3(C)C2=O
1826	14259-45-1	0.0192923	O=C1O[C@]2([H])[C@@]3([H])[C@](C(COC(C)=O)=C2)([H])[C@H](O[C@H]4[C@@H]([C@H]([C@@H]([C@@H](CO)O4)O)O)O)OC=C13
1827	572-30-5	0.0192902	O=C1C(O[C@H]2[C@@H]([C@H]([C@H](CO)O2)O)O)=C(C3=CC=C(O)C(O)=C3)OC4=CC(O)=CC(O)=C14
1828	464-92-6	0.01929	C[C@@]1(CO)[C@@H](O)[C@H](O)C[C@]2(C)[C@@]3([H])CC=C4[C@]5([H])[C@@H](C)[C@H](C)CC[C@@](C(O)=O)5CC[C@](C)4[C@@](C)3CC[C@@]12[H]
1829	477-90-7	0.0192886	OC1=C(OC)C(O)=C([C@@]2([H])[C@@](OC3=O)([H])[C@@H](O)[C@H](O)[C@@H](CO)O2)C3=C1
1830	530-56-3	0.0192745	OCC1=CC(OC)=C(O)C(OC)=C1
1831	64032-49-1	0.0191979	CC(C1=C(C)C=C2C=C(OC)C=C(O[C@H]3[C@@H]([C@H]([C@@H]([C@@H](CO)O3)O)O)O)C2=C1O)=O
1832	1782-55-4	0.019151	O=C(O)/C=C/C1=CC(OC)=C(O)C(O)=C1
1833	62499-27-8	0.0190542	O[C@H]([C@H]([C@@H]([C@@H](CO)O1)O)O)[C@@H]1OC2=CC=C(CO)C=C2
1834	51-79-6	0.0188795	NC(OCC)=O
1835	6132-04-03	0.01884	O=C(CC(C(O[Na])=O)(O)CC(O[Na])=O)O[Na].O.O
1836	523-50-2	0.0188227	O=C1C=CC2=CC=C(OC=C3)C3=C2O1
1837	79592-91-9	0.018757	CO[C@@H](CC[C@]1(COC)[C@@]2([H])[C@H]3OC)C42[C@@](C[C@@]5(O)[C@@H]6OC(C7=CC=C(OC)C=C7)=O)([H])[C@@]6([H])[C@](OC(C)=O)(C[C@@H]5OC)C3C4N(C1)CC
1838	85700-55-6	0.0186852	O[C@H]1C[C@H]2[C@@H]3O[C@@H]3[C@H](N2C)C1.[H]Cl
1839	530-59-6	0.0186452	COC1=C(O)C(OC)=CC(/C=C/C(O)=O)=C1
1840	74805-91-7	0.018616	O=C1[C@H](CC2=CC=C(OC)C=C2)COC3=C(C)C(O)=C(C)C(O)=C13
1841	69-79-4	0.0185171	O[C@H]1[C@H](O)[C@@H](O)[C@@H](O[C@H]2[C@H](O)[C@@H](O)[C@@H](O)O[C@@H]2CO)O[C@@H]1CO
1842	528-50-7	0.0185171	O[C@@H]1[C@@H](CO)O[C@@H](O[C@@H]2[C@@H](CO)O[C@@H](O)[C@H](O)[C@H]2O)[C@H](O)[C@H]1O
1843	14641-93-1	0.0185171	OC[C@H]([C@H](O)[C@H](O)[C@H]1O)O[C@@]1([H])O[C@@H]2[C@H](O[C@H](O)[C@H](O)[C@H]2O)CO
1844	131-12-4	0.0184526	O=C(C=C1)OC2=C1C(OC)=C(OC)C3=C2C=CO3
1845	80681-44-3	0.0183885	CC([C@@H](O[C@]1([H])O[C@H](CO)[C@@H](O)[C@H](O)[C@H]1O)C2)(C)OC3=C2C(O)=C4C(OC(C)=CC4=O)=C3
1846	133164-11-1	0.0183209	O=C1C=CC2=C(OC[C@H](O)C(C)(O)C)C3=C(OC=C3)C=C2O1
1847	2643-85-8	0.0183209	CC(C)(O)[C@H](O)COC1=C(C=CO2)C2=CC(O3)=C1C=CC3=O
1848	20633-67-4	0.0182152	O=C1C2=CC=C(O[C@@H]([C@@H]([C@@H](O)[C@@H]3O)O)O[C@@H]3CO)C=C2OC=C1C4=CC(O)=C(OC)C=C4
1849	487-52-5	0.0181675	OC1=CC=C(C(/C=C/C2=CC(O)=C(O)C=C2)=O)C(O)=C1
1850	123940-54-5	0.0181116	CC(C1)=C(C(C)=O)C(C2=C(C3=C(O)C=C4OC)C4=C5C(OC)=CC(O)=C6C5=C2C1=C(OC)C6=O)=C(OC)C3=O
1851	55033-90-4	0.018103	O=C1C(O[C@H](O[C@H](CO)[C@@H](O)[C@@H]2O)[C@@H]2O[C@@](O[C@@H](C)[C@H](O)[C@H]3O)([H])[C@@H]3O)=C(C4=CC(OC)=C(O)C=C4)OC5=CC(O)=CC(O)=C15
1852	63550-99-2	0.017856	O[C@H]1[C@H](O)[C@@H](CO)O[C@@H](OC([C@@]2(C)[C@](CC[C@]3(CC4=C)[C@@]5([H])CC[C@]4(O[C@]6([H])O[C@H](CO)[C@@H](O)[C@H](O[C@]7([H])O[C@H](CO)[C@@H](O)[C@H](O)[C@H]7O)[C@H]6O[C@@]8([H])[C@H](O)[C@H](O)[C@@H](O)[C@H](C)O8)C3)([H])[C@@]5(C)CCC2)=O)[C@@H]1O
1853	10387-50-5	0.0178554	O=C1C=CC2=CC=C(OC/C=C(C)/C)C=C2O1
1854	97-54-1	0.0178193	OC1=CC=C(/C=C/C)C=C1OC
1855	328-38-1	0.0177417	N[C@H](CC(C)C)C(O)=O
1856	61-90-5	0.0177417	N[C@@H](CC(C)C)C(O)=O
1857	4291-60-5	0.0177335	O=C1C2=C(O)C=C(O[C@@H]3O[C@@H]([C@@H](O)[C@H](O)[C@H]3O)CO)C=C2OC(C4=CC=C(OC)C=C4)=C1
1858	37239-47-7	0.017672	O=C(C)OCC(C1OC(C)=O)(C(C(OC(C2=COC=C2)=O)C3OC(C4C)=O)OC(C)=O)C(OC(C)(COC(C(C=CC=N5)=C5CC4)=O)C6C1OC(C)=O)(C3(O)C)C6OC(C)=O
1859	84954-93-8	0.0176684	O[C@@H]([C@H](O)[C@H]1O)[C@H](O[C@H]1OC/C=C/C2=CC=CC=C2)CO[C@@H]3O[C@@H](CO)[C@H](O)[C@H]3O
1860	7689-03-04	0.0176225	O=C1C2=C([C@@](O)(CC)C(OC2)=O)C=C(N1C3)C(C3=C4)=NC5=C4C=CC=C5
1861	69-72-7	0.0175016	O=C(O)C1=CC=CC=C1O
1862	591-31-1	0.0174896	O=CC1=CC=CC(OC)=C1
1863	60778-02-1	0.0174606	O=C1C(O[C@@H]([C@@H]([C@@H](O)[C@@H]2O)O)O[C@@H]2CO)=C(C3=CC(O)=C(O)C=C3)OC4=CC(O[C@@H]([C@@H]([C@@H](O)[C@@H]5O)O)O[C@@H]5CO[C@@H]([C@@H]([C@@H](O)[C@@H]6O)O)O[C@@H]6CO)=CC(O)=C14
1864	461-05-2	0.0173695	C[N+](C)(C)CC(O)CC(O)=O.[Cl-]
1865	68797-35-3	0.0172711	C[C@]12[C@@](C(C=C3[C@]2(CC[C@]4(C)[C@@]3([H])C[C@](C(O[K])=O)(C)CC4)C)=O)([H])[C@@]5([C@@](C(C)([C@@H](O[C@]6([H])[C@@H]([C@H]([C@H](O)[C@@H](C(O)=O)O6)O)O[C@]7([H])O[C@@H]([C@@H](O)[C@H](O)[C@H]7O)C(O[K])=O)CC5)C)([H])CC1)C
1866	80154-34-3	0.0172601	O[C@@H]1[C@@H](CO)O[C@@H](OC2=CC=C(C=O)C=C2)[C@H](O)[C@@H]1O
1867	491-50-9	0.0171325	OC1=CC=C(C(OC2=C3C(O)=CC(O[C@H]4[C@H](O)[C@@H](O)[C@H](O)[C@@H](CO)O4)=C2)=C(O)C3=O)C=C1O
1868	121-33-5	0.017106	O=CC1=CC=C(O)C(OC)=C1
1869	698-27-1	0.0170355	O=CC1=CC=C(C)C=C1O
1870	58812-37-6	0.0170125	C[C@@]1([C@H]2OC(C)=O)[C@@]3(O[C@@H]3C[C@H]1C4=COC=C4)[C@]5(C)[C@H](O)C[C@@]6([H])[C@]([C@@H](OC7)O)(C)[C@H](OC(C)=O)C[C@H](O)[C@]67[C@@]5([H])C2=O
1871	96574-01-5	0.0169885	OC1=CC=C(/C=C/C(O[C@@H](C(O)=O)CC2=CC(O)=C(O)C=C2)=O)C(/C=C/C3=CC(O)=C(O)C=C3)=C1O
1872	2595-97-3	0.0169582	O=C[C@@H]([C@@H]([C@@H]([C@@H](CO)O)O)O)O
1873	3458-28-4	0.0169582	OC[C@@H](O)[C@@H](O)[C@H](O)[C@H](O)C=O
1874	921-60-8	0.0169582	O=C[C@H]([C@@H]([C@H]([C@H](CO)O)O)O)O
1875	105-87-3	0.0168762	C/C(C)=C\CC/C(C)=C/COC(C)=O
1876	141-12-8	0.0168762	C/C(C)=C\CC/C(C)=C\COC(C)=O
1877	6921-64-8	0.0168609	CC(C1=CC=C(C)C=C1O)=O
1878	50816-24-5	0.0168327	O=C(C1=CO[C@@H](O[C@H]2[C@@H]([C@H]([C@@H]([C@@H](CO)O2)O)O)O)[C@@]3([H])[C@]1(O)C(C[C@@H]3C)=O)OC
1879	509-20-6	0.0167193	O[C@@H]1C[C@H](OC)[C@@]23[C@]([H])(C4)[C@]5([H])[C@@H](O)[C@@]4(O)[C@@H](OC)[C@H](O)[C@]5(O)[C@H]6[C@H](OC)[C@@]([H])2[C@]1(COC)CN(CC)[C@H]63
1880	498-00-0	0.0167182	OCC1=CC=C(O)C(OC)=C1
1881	56-69-9	0.0166866	NC(CC1=CNC2=CC=C(O)C=C12)C(O)=O
1882	52949-83-4	0.0166594	O[C@H]1[C@](O[C@H](CO)[C@@H](O)[C@@H]1O)([H])O[C@H](OC=C2)[C@@]3([H])[C@]2([H])[C@H](O)C[C@@]3(O)C
1883	38665-01-9	0.0166451	O=C1C2=C(O)C=C(O[C@H]3[C@@H]([C@H]([C@H](O)[C@@H](CO)O3)O)O[C@@]4([H])[C@@H]([C@@H]([C@@H](O)[C@H](C)O4)O)O)C=C2OC(C5=CC(O)=C(OC)C=C5)=C1
1884	945619-74-9	0.0165454	C[C@@]12[C@]([C@@H]3C)([H])[C@](O[C@]34CC[C@@H](C)CO4)([H])C[C@@]1([H])[C@@](CC=C5[C@@]6([C@@H](C[C@H](O)C5)O[C@@](O[C@H](C)[C@H](O)[C@@H]7O[C@@](OC[C@@H](O)[C@@H]8O)([H])[C@@H]8O)([H])[C@@H]7O[C@@](O[C@@H](C)[C@H](O)[C@H]9O)([H])[C@@H]9O)C)([H])[C@]6([H])CC2
1885	33390-41-9	0.0165429	C/C(C)=C\CC1=C(O)C(C/C=C(C)/C)=C(O)C(C(C2=CC=C3)=O)=C1OC2=C3O
1886	466-24-0	0.0165419	CO[C@@H]1C(C(N(CC)C2)C3[C@@H]4OC)([C@@](C[C@@]5(O)[C@@H]6OC(C7=CC=CC=C7)=O)([H])[C@@]6([H])[C@@]3([C@@H](O)[C@@H]5OC)O)[C@@]4([H])[C@@]2(COC)[C@H](O)C1
1887	905954-18-9	0.0164043	O=C(O)/C=C\C1=CC=C(OC=C2)C2=C1O[C@H]3[C@@H]([C@H]([C@@H]([C@@H](CO)O3)O)O)O
1888	482-36-0	0.0162523	OC1=CC(O)=C(C(C(O[C@H]2[C@H](O)[C@@H](O)[C@@H](O)[C@@H](CO)O2)=C(C3=CC=C(O)C(O)=C3)O4)=O)C4=C1
1889	482-35-9	0.0162523	O=C1C(O[C@H]2[C@@H]([C@H]([C@@H]([C@@H](CO)O2)O)O)O)=C(C3=CC=C(O)C(O)=C3)OC4=CC(O)=CC(O)=C14
1890	512-69-6	0.0162336	OC[C@]1(O[C@H](CO)[C@@H](O)[C@@H]1O)O[C@H]2O[C@@H]([C@@H](O)[C@H](O)[C@H]2O)CO[C@H]3O[C@@H]([C@H](O)[C@H](O)[C@H]3O)CO
1891	470-55-3	0.0162336	OC[C@@](O[C@@H]1CO)([C@H]([C@@H]1O)O)O[C@H]([C@@H]([C@H]2O)O)O[C@@H]([C@H]2O)CO[C@H]([C@@H]([C@H]3O)O)O[C@@H]([C@@H]3O)CO[C@H]([C@@H]([C@H]4O)O)O[C@@H]([C@@H]4O)CO
1892	25954-44-3	0.0162336	OC[C@]1(O[C@@H]([C@H]([C@@H]1O)O)CO)O[C@H]2O[C@@H]([C@H]([C@@H]([C@H]2O)O)O)CO[C@@H]3O[C@@H]([C@H]([C@@H]([C@H]3O)O)O)CO
1893	67920-52-9	0.016212	OC1=C(O)C=CC(CC(C(O[Na])=O)O)=C1
1894	14215-86-2	0.0161712	C=C[C@@H]1[C@@](CCOC2=O)([H])C2=CO[C@H]1O[C@]([C@@H]([C@@H](O)[C@@H]3O)O)([H])O[C@@H]3CO
1895	55466-05-2	0.0160713	C[C@]([C@]1([H])CC2)(CC[C@]3([H])[C@@]1(CC[C@H](O[C@@](OC[C@H](O)[C@@H]4O[C@@](O[C@H](CO)[C@@H](O)[C@@H]5O)([H])[C@@H]5O[C@@](OC[C@@H](O)[C@@H]6O)([H])[C@@H]6O)([H])[C@@H]4O[C@@](O[C@@H](C)[C@H](O)[C@H]7O)([H])[C@@H]7O)C3(C)C)C)[C@@]8(CO9)[C@@]2([H])[C@]([C@]%10(O)C)([H])[C@@]9(O[C@@H](/C=C(C)/C)C%10)C8
1896	119-61-9	0.0160565	O=C(C1=CC=CC=C1)C2=CC=CC=C2
1897	578-95-0	0.0160308	C1=C2C(=CC=C1)C(C3=C(N2)C=CC=C3)=O
1898	64809-67-2	0.0159568	OC1=C(C2=O)C(OC3=CC(O)=C(O[C@@H]([C@@H]([C@@H](O)[C@@H]4O)O)O[C@@H]4CO)C=C23)=CC(O)=C1[C@@H]([C@@H]([C@@H](O)[C@@H]5O)O)O[C@@H]5CO
1899	18696-26-9	0.0159115	O=C(OCC[N+](C)(C)C)/C=C/C1=CC(OC)=C(O)C(OC)=C1
1900	1999-10-05	0.0158856	O=C(O)C1=CC(O)=CC(O)=C1
1901	637-44-5	0.0157968	O=C(O)C#CC1=CC=CC=C1
1902	72960-22-6	0.0157528	O[C@H]([C@@H](C)[C@@H](C)C1)C2=CC(OC)=C(OC)C(OC)=C2C3=C1C=C4OCOC4=C3OC
1903	536-66-3	0.0156814	C1=CC(=CC=C1C(C)C)C(O)=O
1904	486-35-1	0.015615	O=C1C=CC2=CC=C(O)C(O)=C2O1
1905	6197-39-3	0.0155207	O=C(C1=CCCNC1)OC.[H]Cl
1906	33289-85-9	0.015497	O=C([C@]1(CCC(C)(C)C2)[C@]2([H])C3=CC[C@@]4([H])[C@@](C)(CC[C@]5([H])[C@@]4(CC[C@H](O[C@@](OC[C@H](O)[C@@H]6O)([H])[C@@H]6O[C@@](O[C@@H](C)[C@H](O)[C@H]7O)([H])[C@@H]7O)[C@@]5(C)CO)C)[C@]3(C)CC1)O[C@@H]([C@@H]([C@@H](O)[C@@H]8O)O)O[C@@H]8CO[C@@H]([C@@H]([C@@H](O)[C@@H]9O)O)O[C@@H]9CO
1907	6363-53-7	0.0154674	O[C@H]1[C@H](O)[C@@H](O)[C@@H](O[C@H]2[C@H](O)[C@@H](O)[C@@H](O)O[C@@H]2CO)O[C@@H]1CO.O
1908	103654-50-8	0.0154524	OC1=CC=C2C(OC=C(C3=CC=C(O)C=C3)C2=O)=C1[C@@H]([C@@H]([C@@H](O)[C@@H]4O)O)O[C@@H]4CO[C@H](OC[C@]5(O)CO)[C@@H]5O
1909	5892-54-6	0.0153966	COC(/C(C)=C/C=C/C(C)=C/C=C/C=C(C)/C=C/C=C(C)/C(OC)=O)=O
1910	260413-62-5	0.0153381	O=C(C=C(C1=CC=C(O)C=C1)OC2=CC(O[C@H](O[C@H](CO[C@H](O[C@@H](C)[C@H](O)[C@H]3O)[C@@H]3O)[C@@H](O)[C@@H]4O)[C@@H]4O[C@@](O[C@@H](C)[C@H](O)[C@H]5O)([H])[C@@H]5O)=C6)C2=C6O
1911	1405-86-3	0.0153321	C[C@]12[C@@](C(C=C3[C@]2(CC[C@]4(C)[C@@]3([H])C[C@](C(O)=O)(C)CC4)C)=O)([H])[C@@]5([C@@](C(C)([C@@H](O[C@]6([H])[C@@H]([C@H]([C@H](O)[C@@H](C(O)=O)O6)O)O[C@]7([H])O[C@@H]([C@@H](O)[C@H](O)[C@H]7O)C(O)=O)CC5)C)([H])CC1)C
1912	118441-85-3	0.0153321	C[C@]12[C@@](C(C=C3[C@]2(CC[C@]4(C)[C@@]3([H])C[C@@](C(O)=O)(C)CC4)C)=O)([H])[C@@]5([C@@](C(C)([C@@H](O[C@@]6([H])[C@@H]([C@H]([C@H](O)[C@@H](C(O)=O)O6)O)O[C@]7([H])O[C@@H]([C@@H](O)[C@H](O)[C@H]7O)C(O)=O)CC5)C)([H])CC1)C
1913	5373-11-05	0.0152996	O=C(C=C(C1=CC(O)=C(O)C=C1)OC2=CC(O[C@@H]([C@@H]([C@@H](O)[C@@H]3O)O)O[C@@H]3CO)=C4)C2=C4O
1914	39924-52-2	0.0152887	O=C(OC)CC1C(C/C=C/CC)C(CC1)=O
1915	241125-81-5	0.0152421	O[C@@H]1[C@H]([C@H](C(C(O)=CC(OC2=CC=C(O)C=C32)=C4C3=O)=C4O)O[C@H](CO)[C@H]1O)O[C@@](OC[C@]5(O)CO)([H])[C@@H]5O
1916	104-87-0	0.0152326	CC1=CC=C(C=O)C=C1
1917	4773-96-0	0.015228	O[C@@H]([C@H](O)[C@@H](CO)O1)[C@@H](O)[C@@H]1C2=C(O)C3=C(C=C2O)OC4=CC(O)=C(O)C=C4C3=O
1918	1466-76-8	0.0151517	O=C(O)C(C(OC)=CC=C1)=C1OC
1919	7415-78-3	0.0151426	CC(C)(O)CC(O[C@@H](C(C1=O)=CC(C2=C1C(O)=CC=C2O)=O)C/C=C(C)\C)=O
1920	20310-89-8	0.0151275	O=C1C=C(C2=CC=C(O)C=C2)OC3=CC(O[C@H]4[C@@H]([C@H]([C@@H]([C@@H](CO)O4)O)O)O)=C([C@H]5[C@@H]([C@H]([C@@H]([C@@H](CO)O5)O)O)O)C(O)=C13
1921	79595-97-4	0.0151184	OC1=C2[C@@]3([H])[C@@](OC(C2=CC(O)=C1O)=O)([H])[C@H]([C@@H]([C@H](O3)CO)O)O
1922	6754-58-1	0.0151132	O=C(C1=C(OC)C=C(O)C(C/C=C(C)\C)=C1O)/C=C/C2=CC=C(O)C=C2
1923	20243-59-8	0.0150992	O=C1C=C(C2=CC=C(O)C(O)=C2)OC3=CC(OC)=CC(O)=C13
1924	140-10-3	0.0150673	O=C(O)/C=C/C1=CC=CC=C1
1925	621-82-9	0.0150673	O=C(O)/C=C/C1=CC=CC=C1
1926	569-90-4	0.0150534	O=C1C=C(C2=CC=C(O)C(O)=C2)OC3=CC(O[C@H]4[C@@H]([C@H]([C@@H]([C@@H](CO)O4)O)O)O)=C(OC)C(O)=C13
1927	85-91-6	0.0150314	O=C(OC)C1=CC=CC=C1NC
1928	18085-97-7	0.0149916	O=C1C=C(C2=CC=C(O)C(OC)=C2)OC3=CC(O)=C(OC)C(O)=C13
1929	152580-79-5	0.0149731	C[C@]([C@@](C=C1)([H])[C@]2(CC[C@@H]3O[C@@](O[C@H](C)[C@H](O)[C@@H]4O[C@]([C@@H]([C@@H](O)[C@@H]5O)O)([H])O[C@@H]5CO)([H])[C@@H]4O[C@]([C@@H]([C@@H](O)[C@@H]6O)O)([H])O[C@@H]6CO)C)(CC[C@@]2([H])[C@]3(C)CO)[C@]7(C1=C(CC(C)(C)CC8)[C@@]8(CO)[C@@H](O)C7)C
1930	6429-04-05	0.0149422	COC1=CC2=C(C=C1OC)CCNC2CC3=CC=C(OC)C(OC)=C3.[H]Cl
1931	528-58-5	0.0149347	OC1=CC2=[O+]C(C3=CC=C(O)C(O)=C3)=C(O)C=C2C(O)=C1.[Cl-]
1932	88-14-2	0.0148444	O=C(C1=CC=CO1)O
1933	6151-25-3	0.0148384	O=C1C(O)=C(C2=CC=C(O)C(O)=C2)OC3=CC(O)=CC(O)=C13.[H]O[H].[H]O[H]
1934	524-20-9	0.0148251	OC(C=C1)=CC=C1C[C@@H]2C3=CC(OC)=C(OC)C=C3CCN2C
1935	487-26-3	0.014825	O=C1CC(C2=CC=CC=C2)OC3=CC=CC=C13
1936	530-14-3	0.0148205	O[C@H]([C@H]([C@@H]([C@H](O1)CO)O)O)[C@@H]1OC2=CC=C(C=C2)C(C)=O
1937	760961-03-3	0.0148147	O[C@@H]1[C@H](O)[C@@H](O)C(O[C@@H]2[C@](CO)(C)C(CC[C@]3(C)C4([H])CC=C5C3(C)CC[C@]6(C(O[C@@H]7O[C@H](COC8[C@H](O)[C@@H](O)[C@H](O[C@]9([H])O[C@@H](C)[C@H](O)[C@@H](O)[C@H]9O)[C@@H](CO)O8)[C@@H](O)[C@H](O)[C@H]7O)=O)[C@@]5([H])CC(C)(C)CC6)([H])[C@]4(C)CC2)([H])OC1
1938	632-85-9	0.0147914	O=C1C=C(C2=CC=CC=C2)OC3=C(OC)C(O)=CC(O)=C13
1939	476-32-4	0.0147479	CN1[C@@]2([H])[C@@]([C@H](CC3=C2C=C4C(OCO4)=C3)O)([H])C5=C(C6=C(OCO6)C=C5)C1
1940	487-03-6	0.0147318	OC1=CC2=C(C=C1)C3=C(C(C)=NC=C3)N2
1941	73069-28-0	0.0146282	O=C1C=CC2=CC=C3C([C@H](OC(/C(C)=C\C)=O)[C@H](OC(/C(C)=C\C)=O)C(C)(C)O3)=C2O1
1942	4970-26-7	0.0146282	O=C(C=C1)OC2=C1C=CC3=C2[C@@H](OC(/C(C)=C\C)=O)[C@@H](OC(/C(C)=C\C)=O)C(C)(C)O3
1943	39026-92-1	0.0144493	CC[C@@]1(C2=C(COC1=O)C(N3C(C4=NC5=CC=CC(OC)=C5C=C4C3)=C2)=O)O
1944	104669-02-5	0.0143261	O=C(C1=C(O)C=C(O)C([C@H]2[C@@H]([C@H]([C@@H]([C@@H](CO)O2)O)O)O)=C1O)C3=CC=C(O)C=C3
1945	28448-85-3	0.0143247	O=C(C1=CC(C/C=C(C)\C)=C(O)C=C1O)/C=C/C2=CC=C(O)C=C2
1946	15401-69-1	0.0142326	COC1=C(O)C2=C[N+]3=C(C(C(CC3)=C4)=CC5=C4OCO5)C=C2C=C1.[Cl-]
1947	118-00-3	0.0141511	OC[C@@H]1[C@@H](O)[C@@H](O)[C@H](N2C(N=C(N)NC3=O)=C3N=C2)O1
1948	4376-20-9	0.0140681	O=C(O)C1=CC=CC=C1C(OCC(CC)CCCC)=O
1949	99-94-5	0.0140492	O=C(O)C(C=C1)=CC=C1C
1950	93675-88-8	0.0140487	O[C@@H]([C@H](O)[C@H]1O)[C@H](O[C@H]1OCCC2=CC(O)=C(O)C=C2)CO[C@H](O[C@@H](C)[C@H](O)[C@H]3O)[C@@H]3O
1951	63026-02-8	0.0140168	CC(C=C)(C)O[C@@H]([C@@H]([C@H]1O)O)O[C@@H]([C@H]1O)CO
1952	17184-21-3	0.0140116	C[C@@]1(CC[C@@]2([H])[C@]3(C)CO)[C@@](CC=C([C@]4([H])CC5(C)C)[C@]1(CC[C@]4(CC5)C(O)=O)C)([H])[C@]2(CC[C@@H]3O[C@H](OC[C@@H]6O)[C@@H]([C@H]6O)O)C
1953	63-91-2	0.0139893	N[C@@H](CC1=CC=CC=C1)C(O)=O
1954	673-06-3	0.0139893	N[C@H](CC1=CC=CC=C1)C(O)=O
1955	73-03-0	0.0138018	OC[C@@H]1C[C@@H](O)[C@H](N2C=NC3=C2N=CN=C3N)O1
1956	520-32-1	0.0137567	O=C1C=C(C2=CC(OC)=C(O)C(OC)=C2)OC3=CC(O)=CC(O)=C13
1957	1464-44-4	0.0136159	O[C@H]([C@H]([C@@H]([C@H](O1)CO)O)O)[C@@H]1OC2=CC=CC=C2
1958	10236-47-2	0.0135244	O=C1C[C@@H](C2=CC=C(O)C=C2)OC3=CC(O[C@H]4[C@@H]([C@H]([C@@H]([C@@H](CO)O4)O)O)O[C@@]5([H])[C@@H]([C@@H]([C@H]([C@H](C)O5)O)O)O)=CC(O)=C13
1959	76822-21-4	0.0134448	OC1=C(C=CC(C[C@H](C(O)=O)O)=C1)O
1960	14216-03-6	0.0133943	O[C@H]1[C@]([H])(O[C@@H]2[C@@H](O)[C@@H](O)CO[C@]2(O[C@@H]3[C@@](C)(CO)[C@@](CC[C@]4(C)[C@]5([H])CC=C6[C@@]4(C)CC[C@]7(C(O[C@@H]8O[C@H](CO[C@H]9[C@H](O)[C@@H](O)[C@H](O[C@@]%10([H])[C@H](O)[C@H](O)[C@@H](O)[C@H](C)O%10)[C@@H](CO)O9)[C@@H](O)[C@H](O)[C@H]8O)=O)[C@@]6([H])CC(C)(C)CC7)([H])[C@]5(C)CC3)[H])O[C@@H](C)[C@H](O)[C@H]1O
1961	84272-85-5	0.0133383	O[C@H]1[C@H](O)[C@@H](CO)O[C@@H](OC(C)([C@H]2OC3=C(C(OC)=C(C(C=C(C)O4)=O)C4=C3)C2)C)[C@@H]1O
1962	487-89-8	0.0132536	O=CC1=CNC2=C1C=CC=C2
1963	77-95-2	0.0132018	O=C([C@]1(O)C[C@@H](O)[C@@H](O)[C@H](O)C1)O
1964	178468-00-3	0.0132003	O=C1C=C(C2=CC=C(O)C=C2)OC3=C([C@H]4[C@@H]([C@H]([C@@H]([C@@H](CO)O4)O[C@H]5[C@@H]([C@H]([C@@H]([C@@H](CO)O5)O)O)O)O)O)C(O)=CC(O)=C13
1965	140-67-0	0.0131966	C=CCC1=CC=C(OC)C=C1
1966	5088-90-4	0.0131962	O=Cl(=O)(O)=O.CN1[C@@H](C2=CC(OC3=CC(C[C@@H]4C5=CC(OC)=C(OC)C=C5CCN4C)=CC=C3O)=C(OC)C=C2CC1)CC6=CC=C(O)C=C6.O=Cl(=O)(O)=O
1967	154-58-5	0.0131865	OC[C@@H]1[C@@H](O)[C@H](O)[C@H](CO1)O
1968	10338-51-9	0.0131703	O[C@H]([C@H]([C@@H]([C@@H](CO)O1)O)O)[C@@H]1OCCC2=CC=C(O)C=C2
1969	174972-79-3	0.0131574	O=C(OCC1=CC=C(O[C@H]2[C@@H]([C@H]([C@@H]([C@@H](CO)O2)O)O)O)C=C1)CC(O)(CC(O)=O)C(OCC3=CC=C(O[C@H]4[C@@H]([C@H]([C@@H]([C@@H](CO)O4)O)O)O)C=C3)=O
1970	479-20-9	0.0131424	O=C(OC1=CC(C)=C(C(OC)=O)C(O)=C1C)C2=C(C)C=C(O)C(C=O)=C2O
1971	110-93-0	0.0131205	CC(CC/C=C(C)\C)=O
1972	556-82-1	0.0130816	C/C(C)=C\CO
1973	1197-09-7	0.0130025	CC(C1=CC=C(O)C(O)=C1)=O
1974	7431-77-8	0.0129875	COC1=C(O)C(OC)=CC(C=CC(OCC[N+](C)(C)C)=O)=C1.N#C[S-]
1975	40581-17-7	0.01297	OC1=C([C@@H]2O[C@@H]([C@@H](O)[C@H](O)[C@H]2O)CO)C(O)=C(C(C=C(C3=CC=C(O)C=C3)O4)=O)C4=C1[C@H]5[C@@H]([C@@H]([C@@H](O)[C@H](C)O5)O)O
1976	40788-84-9	0.01297	OC1=C([C@H]2[C@@H]([C@@H]([C@@H](O)[C@H](C)O2)O)O)C(O)=C(C(C=C(C3=CC=C(O)C=C3)O4)=O)C4=C1[C@@H]5O[C@@H]([C@@H](O)[C@H](O)[C@H]5O)CO
1977	58543-16-1	0.0129323	C[C@]12[C@@]3([H])[C@@](C4)(CC[C@]1([H])[C@@](C)(CCC2)C(O[C@@H]5O[C@@H]([C@@H](O)[C@H](O)[C@H]5O)CO)=O)C[C@@](C4=C)(O[C@@]6([H])[C@@H]([C@H]([C@H](O)[C@@H](CO)O6)O[C@]7([H])O[C@@H]([C@@H](O)[C@H](O)[C@H]7O)CO)O[C@]8([H])O[C@@H]([C@@H](O)[C@H](O)[C@H]8O)CO)CC3
1978	119-68-6	0.0128949	O=C(C1=C(NC)C=CC=C1)O
1979	38963-94-9	0.0128722	CC(CCC(C=C1)=CC=C1O[C@@H]2O[C@@H]([C@@H](O)[C@H](O)[C@H]2O)CO)=O
1980	64849-39-4	0.0128672	C[C@]([C@]1([H])CC2)(CCC[C@@]1(C)C(O[C@@H]([C@@H]([C@@H](O)[C@@H]3O)O)O[C@@H]3CO)=O)[C@@]4([H])[C@]2(CC5=C)C[C@@]5(O[C@]([C@@H]([C@@H](O)[C@@H]6O)O)([H])O[C@@H]6CO)CC4
1981	1192-62-7	0.0128351	CC(=O)C1=CC=CO1
1982	489-86-1	0.0128012	C[C@@H]1C2=C([C@H](CC[C@@H](C(C)(O)C)C2)C)CC1
1983	99-85-4	0.012797	CC(C1=CCC(C)=CC1)C
1984	27013-91-8	0.0127846	OC[C@@]1(C)[C@]2([H])CC[C@@]3(C)[C@]4(C)CC[C@@]5(C(O)=O)CCC(C)(C)C[C@@]5([H])C4=CC[C@]3([H])[C@@]2(C)CC[C@@H]1O[C@]6([H])OC[C@H](O)[C@H](O)[C@H]6O[C@@]7([H])[C@H](O)[C@H](O)[C@@H](O)[C@H](C)O7
1985	33419-42-0	0.0126909	O=C1OC[C@]2([H])[C@H](O[C@H]3[C@@H]([C@H]([C@@H]4O[C@H](C)OC[C@H]4O3)O)O)C5=C(C=C6OCOC6=C5)[C@@H](C7=CC(OC)=C(O)C(OC)=C7)[C@]21[H]
1986	2743-90-0	0.012649	C1(CC=CCN1)C2=CN=CC=C2
1987	20702-77-6	0.0126316	O=C(C1=C(O)C=C(O[C@H]2[C@@H]([C@H]([C@@H]([C@@H](CO)O2)O)O)O[C@@]3([H])[C@@H]([C@@H]([C@H]([C@H](C)O3)O)O)O)C=C1O)CCC4=CC=C(OC)C(O)=C4
1988	35286-58-9	0.0125813	O[C@@H]1[C@@H](O)[C@]([H])(O[C@@H]2C(C)(C)[C@@](CC[C@]3(C)[C@]4([H])CC=C5[C@@]3(C)CC[C@]6(C(O[C@H]7[C@H](O)[C@@H](O)[C@H](O)[C@@H](CO)O7)=O)[C@@]5([H])[C@@](O)(C)[C@H](C)CC6)([H])[C@]4(C)CC2)OC[C@@H]1O
1989	540-69-2	0.0125614	[H]C(O[NH4])=O
1990	6153-56-6	0.0125614	O=C(O)C(O)=O.[2H2O]
1991	116122-36-2	0.0125614	[Breviscapine]
1992	13870-90-1	0.0125614	O[C@@H]1[C@H](O[C@@H](N2C3=NC=NC(N)=C3N=C2)[C@@H]1O)[CH2-][Co+3]456([N]7=CN([C@@H](O[C@H](CO)[C@H]8OP9([O-])=O)[C@]8([H])O)C%10=CC(C)=C(C)C=C7%10)[N]%11=C%12[C@@H](CCC(N)=O)[C@@](CC(N)=O)(C)[C@]%11(C)[C@]([C@H](CC(N)=O)[C@]%13(CCC(NC[C@@H](C)O9)=O)C)([H])[N-]4C%13=C(C)C([C@@H](CCC(N)=O)C%14(C)C)=[N]5C%14=CC%15=[N]6C([C@](CC(N)=O)(C)[C@@H]%15CCC(N)=O)=C%12C
1993	8049-97-6	0.0125614	[Melanin]
1994	11029-12-2	0.0125614	[Enocyanin]
1995	122021-74-3	0.0125614	O=C1[O-][Mg+2]23O=C(/C=C\C4=C5[C@H](C(O[C@H](CC6=CC=C(C(O)=C6)O)C([O-]3)=O)=O2)[C@@H](C7=CC=C(C(O)=C7)O)OC5=C(O)C=C4)O[C@@H]1CC8=CC=C(C(O)=C8)O
1996	24979-70-2	0.0125614	OC1=CC=C(C(C)CC)C=C1.[n]
1997	321-30-2	0.0125614	NC1=C2N=CNC2=NC=N1.O=S(O)(O)=O.[1/2]
1998	68-19-9	0.0125614	N#[C-][Co]1234([Co][Co+])[N]5=C([C@H]([C@]6(C)CC(N)=O)CCC(N)=O)C(C)=C([C@](C)([C@@H]7CCC(N)=O)CC(N)=O)[N]1=C7C=C(C(C)([C@@H]8CCC(N)=O)C)[N]2=C8C(C)=C([C@@]([C@H]9CC(N)=O)(CCC(NC[C@H](OP([O-])(O[C@H]%10C([C@H](O[C@@H]%10CO)N%11C=[N]4C%12=CC(C)=C(C)C=C%12%11)([H])O)=O)C)=O)C)[N-]3[C@@]9([H])[C@]56C
1999	11018-89-6	0.0125614	OC[C@@]([C@](CC1)(C[C@@H](O[C@@](O[C@@H](C)[C@H](O)[C@H]2O)([H])[C@@H]2O)C3)O)([C@@H]3O)[C@]([C@@H](C[C@@]45C)O)([H])[C@]1([H])[C@]4(CC[C@@H]5C(CO6)=CC6=O)O.[8
[truncated: 755 more rows]
